# Supplementary material for: Proteomic and Secretomic Response of an African Armillaria Species to Iron
Source: J Proteome Res. 2026 Feb 20;25(3):1611–25. doi: 10.1021/acs.jproteome.5c00979 (PMC12973365; doi:10.1021/acs.jproteome.5c00979)
Supplement: Supplementary file 2 [file pr5c00979_si_002.xlsx]

## Sheet: Supporting infor Cover pg - S1
Proteomic and secretomic response of an African Armillaria species to iron
Deborah L. Narh1,2, Brenda D. Wingfield1, Martin P. A. Coetzee1*
1Department of Biochemistry, Genetics and Microbiology, Forestry and Agricultural Biotechnology Institute (FABI), Faculty of Natural and Agricultural Sciences, University of Pretoria, Pretoria 0002, South Africa
Present address:
2Department of Biology, Stanford University, Stanford, CA, 94305 United States
Email addresses: DLN: dlnarh@stanford.edu ; BDW: Brenda.wingfield@ fabi.up.ac.za; MPAC*: martin.coetzee@fabi.up.ac.za
Supporting material S1
This is an excel sheet which contains quantitative differences in the protein expression profiles in the respective sample groups. The definitions of the headings can be found in the sheet named “Definitions”. All proteins discussed in the manuscript have been highlighted.
Table of contents for Supporting material S1
Sheet	Description
Mre-vs-Mde.All	All significantly expressed proteins in the Mre-vs-Mde comparison group
Sre-vs-Sde.All	All significantly expressed proteins in the Sre-vs-Sde comparison group
Definitions	Contains the definitions of the headings in the sheets named Mre vs Mde.All and Sre vs Sde.All
Proteins in Down-Expressed	Contains list of proteins that are significantly down-expressed (decreased in abundance) in the two comparison groups (i.e. Mre-vs-Mde and Sre-vs-Sde comparison groups respectively)
Proteins in Non-Significant	Contains list of proteins that show no significant change in expression pattern in the individual comparison groups as well as those that are shared between the two comparison groups
Proteins in Up-Expressed	Contains list of proteins that are significantly up-expressed (increased in abundance) in the two comparison groups (i.e. Mre-vs-Mde and Sre-vs-Sde comparison groups respectively)

## Sheet: Mre vs Mde.All
Primary_protein_ID	Intensity(2)	Intensity(1)	ratio	pvalue	adj_pvalue	Class	Description
jgi|Armosto1|268756|mRNA_AROS_09232_AROS_09232	227869279.611062;247959323.931142;253737089.47375	452158398.045198;438029087.295299;458102400.742551	0.541104	5.23292e-05	5.23292e-05	Down	>tr|A0A284RAV9|A0A284RAV9_ARMOS Uncharacterized protein OS=Armillaria ostoyae OX=47428 GN=ARMOST_09232 PE=3 SV=1
jgi|Armme1_1|11086|g10291	42320540.2841692;44041982.5302772;49452247.4052953	130007717.513115;124973899.855599;NA	0.355097	0.00065286	0.00065286	Down	-
tr|A0A2H3CBW0|A0A2H3CBW0_9AGAR	30921487287.2147;32491069915.1968;36877045560.0091	55009718440.6556;49940318846.9459;57646884427.2905	0.616799	0.00239483	0.00239483	Down	Flavocytochrome c OS=Armillaria solidipes OX=1076256 GN=ARMSODRAFT_951863 PE=4 SV=1
tr|A0A2H3C6C0|A0A2H3C6C0_9AGAR	143358270.697158;114800579.440401;140645959.76704	311100204.959395;NA;291483673.503914	0.441216	0.002408	0.002408	Down	Coatomer subunit gamma OS=Armillaria solidipes OX=1076256 GN=ARMSODRAFT_948715 PE=3 SV=1
tr|A0A2H3E461|A0A2H3E461_ARMGA	NA;77363693.3630373;72719616.5350168	131099233.875805;NA;135855944.421382	0.562204	0.00322809	0.00322809	Down	Acyltransferase OS=Armillaria gallica OX=47427 GN=ARMGADRAFT_1011206 PE=4 SV=1
tr|A0A2H3BLQ0|A0A2H3BLQ0_9AGAR	98686786.8775791;45983480.5785579;62707231.9974525	212962961.077548;201008716.468559;169693804.318379	0.355302	0.0038245	0.0038245	Down	Uncharacterized protein OS=Armillaria solidipes OX=1076256 GN=ARMSODRAFT_956636 PE=4 SV=1
tr|A0A2H3BV37|A0A2H3BV37_9AGAR	6287643451.62972;5685586964.89299;6937523082.8486	10158318810.1248;9855441086.06461;8805531265.91852	0.656184	0.0039743	0.0039743	Down	Acyl-CoA dehydrogenase NM domain-like protein OS=Armillaria solidipes OX=1076256 GN=ARMSODRAFT_1082229 PE=3 SV=1
tr|A0A2H3EKI2|A0A2H3EKI2_ARMGA	177563051.074023;139063300.410771;529545047.3524	1659736327.03567;1371659950.50338;1983424716.43312	0.168734	0.0043224	0.0043224	Down	ClpP/crotonase OS=Armillaria gallica OX=47427 GN=ARMGADRAFT_1004476 PE=4 SV=1
jgi|Armme1_1|12274|g11823	379971820.514487;469922589.45912;133687144.787612	1374498745.31456;1938983023.08138;1590391427.17869	0.200572	0.00475804	0.00475804	Down	-
jgi|Armme1_1|14135|g14000	23534839974.1001;27212196768.2529;24906325851.7418	43375597341.8029;37452777080.4447;43413842115.6286	0.608918	0.00507167	0.00507167	Down	-
tr|A0A2H3C2V2|A0A2H3C2V2_9AGAR	14400862896.9326;13972781314.4821;11923981398.704	21989995349.828;20884789883.9328;25041457766.1588	0.593343	0.00588823	0.00588823	Down	Glucose-6-phosphate 1-dehydrogenase OS=Armillaria solidipes OX=1076256 GN=ARMSODRAFT_956412 PE=3 SV=1
jgi|Armme1_1|8604|g6611	271854838.690463;394772604.179999;176504629.493119	677515933.356927;799215804.014819;769850351.721166	0.375295	0.00626518	0.00626518	Down	-
jgi|Armme1_1|6257|g2492	270909786.826218;NA;203810188.569111	619286692.686156;461001699.619687;571291663.720684	0.431151	0.0122373	0.0122373	Down	-
jgi|Armosto1|250973|mRNA_AROS_01218_AROS_01218	74958871.7914289;95982059.1827355;77481730.9649682	244896580.283518;225852490.414111;305633832.878661	0.319974	0.0132287	0.0132287	Down	>tr|A0A284QNC4|A0A284QNC4_ARMOS Abhydrolase_3 domain-containing protein OS=Armillaria ostoyae OX=47428 GN=ARMOST_01218 PE=4 SV=1
jgi|Armme1_1|12919|g12622	485929409.63795;401990173.213092;340239314.184439	666257979.467366;793766456.135642;624685091.921661	0.589127	0.0133942	0.0133942	Down	-
tr|A0A2H3BHM7|A0A2H3BHM7_9AGAR	68013248.6816287;92735554.1989094;89903735.0177969	215578992.02945;168378283.987218;163675782.377167	0.457702	0.0142089	0.0142089	Down	Pumilio-family RNA binding protein OS=Armillaria solidipes OX=1076256 GN=ARMSODRAFT_987976 PE=4 SV=1
jgi|Armme1_1|8600|g6607	NA;320663421.978306;359620133.216695	1197240096.33227;1162680742.0766;877369941.333526	0.31521	0.0156511	0.0156511	Down	-
tr|A0A2H3BYV2|A0A2H3BYV2_9AGAR	33583891.4639048;115192882.138816;114820447.160553	NA;230074093.650631;268865040.140035	0.35221	0.016786	0.016786	Down	Protein serine/threonine phosphatase 2C OS=Armillaria solidipes OX=1076256 GN=ARMSODRAFT_956562 PE=4 SV=1
jgi|Armme1_1|34|g14372	210812617.738641;333869611.795374;163838547.60146	460701092.222614;470895877.03405;612168567.245527	0.458956	0.016811	0.016811	Down	-
jgi|Armme1_1|11678|g11107	NA;352351872.597255;393702747.179368	881818929.904043;674799969.905883;881586160.298328	0.458978	0.0174759	0.0174759	Down	-
tr|A0A2H3EG34|A0A2H3EG34_ARMGA	298702441.113422;471523824.962857;278565518.142886	903071926.189146;832240165.258511;1220541336.22075	0.354819	0.018045	0.018045	Down	Glycoside hydrolase family 13 protein OS=Armillaria gallica OX=47427 GN=ARMGADRAFT_1007860 PE=4 SV=1
tr|A0A2H3E4S3|A0A2H3E4S3_ARMGA	259589488.151284;293206236.177981;NA	NA;428075820.566584;457537835.809943	0.624195	0.0184091	0.0184091	Down	Mitochondrial pyruvate carrier (Fragment) OS=Armillaria gallica OX=47427 GN=ARMGADRAFT_856356 PE=3 SV=1
tr|A0A2H3AIH8|A0A2H3AIH8_9AGAR	44399654.3855081;NA;19834180.6350203	586631409.769317;353971254.88914;504709037.73238	0.0666643	0.019555	0.019555	Down	Alpha/beta-hydrolase OS=Armillaria solidipes OX=1076256 GN=ARMSODRAFT_101147 PE=4 SV=1
tr|A0A2H3E905|A0A2H3E905_ARMGA	713514157.504939;689451977.021418;512475178.070775	1135988888.87223;934136405.119761;909754346.829552	0.642792	0.0212483	0.0212483	Down	Anthranilate phosphoribosyltransferase, TrpD OS=Armillaria gallica OX=47427 GN=ARMGADRAFT_1008161 PE=3 SV=1
jgi|Armosto1|252952|mRNA_AROS_12971_AROS_12971	90765626.3595259;109048140.893227;110749021.083037	262207488.547996;230973564.324664;326426639.226442	0.378916	0.0218674	0.0218674	Down	>tr|A0A284RLF0|A0A284RLF0_ARMOS Related to multifunctional beta-oxidation protein OS=Armillaria ostoyae OX=47428 GN=ARMOST_12971 PE=3 SV=1
jgi|Armme1_1|2982|g17513	198145874.203358;71843433.9639052;174079430.541334	355536647.956176;308991155.70812;475375685.276411	0.389567	0.0232613	0.0232613	Down	-
jgi|Armme1_1|1054|g15486	142540241.932946;69973991.5132926;52004159.1074525	210581470.831679;190313550.570751;282162346.105948	0.387256	0.0237408	0.0237408	Down	-
tr|A0A2H3BP95|A0A2H3BP95_9AGAR	23014045.2639651;26225835.6979511;49036795.7647325	82714388.3009304;NA;82534588.3394622	0.396479	0.0259284	0.0259284	Down	CID domain-containing protein OS=Armillaria solidipes OX=1076256 GN=ARMSODRAFT_953121 PE=4 SV=1
jgi|Armosto1|269518|mRNA_AROS_09624_AROS_09624	4175808199.72235;5984617695.21581;4824795696.22138	6527358056.84951;7986249108.71294;8418624106.78389	0.653457	0.0275523	0.0275523	Down	>tr|A0A284RC15|A0A284RC15_ARMOS PCI domain-containing protein OS=Armillaria ostoyae OX=47428 GN=ARMOST_09624 PE=3 SV=1
jgi|Armme1_1|12946|g12660	517238063.334065;846573210.825579;913266568.867246	1426819364.35258;1193144566.36501;1275316146.70364	0.584574	0.0286192	0.0286192	Down	-
jgi|Armme1_1|1644|g16107	730433634.429324;1034838475.17742;893584547.395582	1627892915.79356;1261294242.2516;1775016172.1616	0.570056	0.0288066	0.0288066	Down	-
jgi|Armosto1|266790|mRNA_AROS_07854_AROS_07854	10679086065.968;17276530467.5668;8151161187.84277	22988597509.7435;20777116022.2238;27676894919.6558	0.505396	0.0289917	0.0289917	Down	>tr|A0A284R6Z0|A0A284R6Z0_ARMOS Glucose-6-phosphate isomerase OS=Armillaria ostoyae OX=47428 GN=ARMOST_07854 PE=3 SV=1
tr|A0A2H3D9N4|A0A2H3D9N4_ARMGA	465808950.592735;600463313.901252;391412570.010765	733841785.990281;703228495.588822;814979510.270338	0.64727	0.03035	0.03035	Down	Uncharacterized protein OS=Armillaria gallica OX=47427 GN=ARMGADRAFT_1168567 PE=4 SV=1
jgi|Armme1_1|724|g15109	155074881.444195;16501932.7926342;15913355.7772086	201281029.757851;273137072.85488;301501698.052758	0.241636	0.0305723	0.0305723	Down	-
jgi|Armme1_1|7717|g5113	33569664.8767011;41223808.0437006;NA	62408575.6363437;68937533.411284;NA	0.569438	0.0319222	0.0319222	Down	-
tr|A0A2H3CUF0|A0A2H3CUF0_ARMGA	590657415.153095;393387535.469266;319762741.450198	1128321211.94425;722334040.562806;908324916.468266	0.472569	0.0327145	0.0327145	Down	Uncharacterized protein OS=Armillaria gallica OX=47427 GN=ARMGADRAFT_1038300 PE=4 SV=1
jgi|Armme1_1|474|g14849	517085635.614026;362131418.436327;253046401.121314	648974133.592044;1002023461.83144;767796296.328058	0.468111	0.0330919	0.0330919	Down	-
tr|A0A2H3E8B5|A0A2H3E8B5_ARMGA	426635026.542581;477808674.315023;512932174.875394	1124081437.64289;832043200.877336;1234475279.23832	0.444235	0.0342273	0.0342273	Down	Peroxisomal hydratase-dehydrogenase-epimerase OS=Armillaria gallica OX=47427 GN=ARMGADRAFT_952736 PE=3 SV=1
tr|A0A2H3AK20|A0A2H3AK20_9AGAR	101145954.094216;115705277.500012;NA	375373379.208698;382531090.159529;574210584.54247	0.244181	0.0342667	0.0342667	Down	Alpha/beta-hydrolase OS=Armillaria solidipes OX=1076256 GN=ARMSODRAFT_1073289 PE=3 SV=1
jgi|Armme1_1|2561|g17077	3975264129.39037;5083522415.488;4013782162.38766	9812822308.54613;7552270922.19048;11503791283.1931	0.452826	0.0343743	0.0343743	Down	-
tr|A0A2H3EIR4|A0A2H3EIR4_ARMGA	126779215.68086;442941771.221157;521911123.457058	3435480095.59359;1858687210.35567;3440122362.76213	0.124982	0.0345938	0.0345938	Down	FMN-linked oxidoreductase OS=Armillaria gallica OX=47427 GN=ARMGADRAFT_951879 PE=4 SV=1
jgi|Armme1_1|9326|g7696	214633472.587632;285119996.884111;287700261.089761	497650274.219125;360589258.096623;410078345.411279	0.620865	0.0363283	0.0363283	Down	-
tr|A0A2H3BDE6|A0A2H3BDE6_9AGAR	605900187.157046;997289502.614793;719146789.814263	1215191481.14014;1827107254.57393;1417778702.03853	0.520694	0.0369254	0.0369254	Down	NAD(P)-binding protein OS=Armillaria solidipes OX=1076256 GN=ARMSODRAFT_958014 PE=4 SV=1
jgi|Armme1_1|11434|g10762	2405614277.66352;2720058781.08508;1825286782.8128	3518291006.41585;4080117156.04214;5170213580.71188	0.544378	0.0374457	0.0374457	Down	-
jgi|Armme1_1|4248|g18792	2798014038.28523;3060201232.96634;2315467787.22188	4940148932.75621;4241430984.22454;6171415434.60421	0.532384	0.0376991	0.0376991	Down	-
tr|A0A2H3BQX8|A0A2H3BQX8_9AGAR	121830395.703578;124964421.800369;NA	NA;271042684.935051;252084248.419728	0.471769	0.0386459	0.0386459	Down	Uncharacterized protein OS=Armillaria solidipes OX=1076256 GN=ARMSODRAFT_1005702 PE=4 SV=1
jgi|Armme1_1|3034|g17565	1175624195.42472;941606537.97235;804418239.039784	2340445622.31319;1628107574.79335;2611893594.60525	0.443989	0.0402755	0.0402755	Down	-
tr|A0A2H3CWC7|A0A2H3CWC7_ARMGA	106358982.119568;97371130.9822271;55177171.0122512	143989951.911209;NA;158078181.13045	0.57141	0.0405759	0.0405759	Down	Cyanamide hydratase (Fragment) OS=Armillaria gallica OX=47427 GN=ARMGADRAFT_999508 PE=4 SV=1
jgi|Armosto1|271162|mRNA_AROS_11097_AROS_11097	846735984.819469;1389672262.80546;1152722508.19665	1682468733.92806;1662838960.6739;1899220457.33552	0.646222	0.040758	0.040758	Down	>tr|A0A284RG64|A0A284RG64_ARMOS Peptidylprolyl isomerase OS=Armillaria ostoyae OX=47428 GN=ARMOST_11097 PE=4 SV=1
tr|A0A2H3DD86|A0A2H3DD86_ARMGA	164342486.822597;131093150.690921;148866709.104677	204194746.990486;220823333.214774;275483663.073385	0.634263	0.0413353	0.0413353	Down	CCHC-type domain-containing protein OS=Armillaria gallica OX=47427 GN=ARMGADRAFT_966618 PE=4 SV=1
jgi|Armme1_1|2334|g16850	308976069.444085;678243328.495261;942400115.161715	1159262543.54777;1253743940.97322;1647328401.23328	0.475237	0.0420965	0.0420965	Down	-
jgi|Armme1_1|3199|g17732	NA;47908966.2718012;83791402.7560163	148148539.045094;190819092.482434;265549722.663439	0.326791	0.0433484	0.0433484	Down	-
tr|A0A2H3EB94|A0A2H3EB94_ARMGA	327719598.084943;831841844.191201;455116885.945569	1290875962.81757;1149484128.53787;1959520796.94607	0.366982	0.0440538	0.0440538	Down	Fatty acid synthase OS=Armillaria gallica OX=47427 GN=ARMGADRAFT_1157693 PE=4 SV=1
tr|A0A2H3B833|A0A2H3B833_9AGAR	NA;87499514.1016905;91851164.5829352	167552272.071094;125341566.700459;139255346.036878	0.62253	0.0448049	0.0448049	Down	Uncharacterized protein OS=Armillaria solidipes OX=1076256 GN=ARMSODRAFT_1086422 PE=3 SV=1
tr|A0A2H3CJR1|A0A2H3CJR1_9AGAR	626223883.162314;729803111.715582;715719313.779619	1083938893.72578;981407856.601784;1349670549.5302	0.606658	0.0456641	0.0456641	Down	NADH-cytochrome b5 reductase OS=Armillaria solidipes OX=1076256 GN=ARMSODRAFT_948861 PE=3 SV=1
jgi|Armosto1|257783|mRNA_AROS_03488_AROS_03488	21605613130.8001;27697771434.761;22668599452.7602	46025005240.3321;35137789053.7001;53467902724.0015	0.534588	0.0466378	0.0466378	Down	>tr|A0A284QUP2|A0A284QUP2_ARMOS Transketolase OS=Armillaria ostoyae OX=47428 GN=ARMOST_03488 PE=3 SV=1
jgi|Armosto1|257910|mRNA_AROS_03615_AROS_03615	75202756.1434921;106810414.276755;62042509.372552	150764569.996995;187904019.641043;119851129.182916	0.532269	0.0467159	0.0467159	Down	>tr|A0A284QV59|A0A284QV59_ARMOS Related to Kynureninase OS=Armillaria ostoyae OX=47428 GN=ARMOST_03615 PE=4 SV=1
tr|A0A2H3DMV5|A0A2H3DMV5_ARMGA	189360956.605081;426689230.85823;149282160.74524	546606136.205225;598581319.870493;639592008.5465	0.428811	0.0487414	0.0487414	Down	Alpha/beta-hydrolase OS=Armillaria gallica OX=47427 GN=ARMGADRAFT_1054445 PE=3 SV=1
jgi|Armme1_1|11157|g10379	2678663133.49429;4003489068.21762;3628658491.58592	7369088567.61476;5429191857.5041;8922528339.1868	0.474697	0.0492451	0.0492451	Down	-
tr|A0A2H3CZF8|A0A2H3CZF8_ARMGA	38586569.2356014;408955547.654346;77180528.5255602	1264084197.55154;NA;1685166263.73791	0.118612	0.0493248	0.0493248	Down	ARM repeat-containing protein OS=Armillaria gallica OX=47427 GN=ARMGADRAFT_998459 PE=3 SV=1
jgi|Armme1_1|12344|g11910	60590018.7157046;NA;61331048.4380881	NA;42172700.2013373;43147175.2751198	1.42899	0.00161525	0.00161525	Non	-
tr|A0A2H3B9M1|A0A2H3B9M1_9AGAR	NA;296784997.528833;291231600.034545	216246530.962004;215872961.767907;222258403.150207	1.34788	0.00164642	0.00164642	Non	WD40 repeat-like protein OS=Armillaria solidipes OX=1076256 GN=ARMSODRAFT_959190 PE=4 SV=1
jgi|Armosto1|250162|mRNA_AROS_00407_AROS_00407	2086684678.10086;2096057305.2789;1923541095.80591	1517207744.13897;1552407597.62839;1311712566.82714	1.39371	0.00458794	0.00458794	Non	>tr|A0A284QL18|A0A284QL18_ARMOS Probable Septin 3 OS=Armillaria ostoyae OX=47428 GN=ARMOST_00407 PE=3 SV=1 >tr|A0A2H3CE55|A0A2H3CE55_9AGAR Septin OS=Armillaria solidipes OX=1076256 GN=ARMSODRAFT_952673 PE=3 SV=1
tr|A0A2H3E0S7|A0A2H3E0S7_ARMGA	3108560113.24572;2997352739.44468;3403379839.49072	2502459125.40337;2291089681.82873;2190992419.31566	1.36148	0.00638301	0.00638301	Non	t-SNARE OS=Armillaria gallica OX=47427 GN=ARMGADRAFT_1076891 PE=4 SV=1
tr|A0A2H3CQ05|A0A2H3CQ05_9AGAR	483195872.525242;526366140.965838;491494870.222352	592792613.700864;629688561.137413;665513947.367132	0.795053	0.0102865	0.0102865	Non	Uncharacterized protein OS=Armillaria solidipes OX=1076256 GN=ARMSODRAFT_947822 PE=4 SV=1
tr|A0A2H3CML1|A0A2H3CML1_9AGAR	25875621661.5068;29820609403.8399;24243161170.4934	35393996699.5878;37316215109.4967;41923150453.1447	0.697348	0.0111121	0.0111121	Non	Glycosyltransferase family 4 protein OS=Armillaria solidipes OX=1076256 GN=ARMSODRAFT_946860 PE=4 SV=1
tr|A0A2H3E251|A0A2H3E251_ARMGA	6966454898.20567;6179968426.67169;6355371471.50993	5186957921.87353;4401300406.945;5221024424.64667	1.31686	0.0123889	0.0123889	Non	GroES-like protein OS=Armillaria gallica OX=47427 GN=ARMGADRAFT_1011564 PE=3 SV=1
tr|A0A2H3DZV8|A0A2H3DZV8_ARMGA	9006445884.73442;10573358340.0492;9351297114.51865	13799112231.4608;12728494859.472;11898506255.2255	0.752902	0.0126949	0.0126949	Non	Pre-mRNA-processing factor 19 OS=Armillaria gallica OX=47427 GN=ARMGADRAFT_1006861 PE=3 SV=1
jgi|Armosto1|250558|mRNA_AROS_00803_AROS_00803	4574609924.58571;3876190845.67055;3466580420.31134	5583241507.10467;5513033029.09097;6334538664.06861	0.683696	0.0127195	0.0127195	Non	>tr|A0A284QM82|A0A284QM82_ARMOS Delta-aminolevulinic acid dehydratase OS=Armillaria ostoyae OX=47428 GN=ARMOST_00803 PE=3 SV=1
tr|A0A2H3EV12|A0A2H3EV12_ARMGA	5642874195.8626;6276843174.64776;5465785646.15476	7383161009.97671;7326418431.77637;8364209656.89628	0.753474	0.0128215	0.0128215	Non	Protein transport protein SEC23 OS=Armillaria gallica OX=47427 GN=ARMGADRAFT_1004070 PE=3 SV=1
jgi|Armme1_1|2519|g17035	33819138.2451657;34174368.7384999;NA	NA;46061433.633671;47094324.995444	0.729891	0.0141313	0.0141313	Non	-
tr|A0A2H3BJF6|A0A2H3BJF6_9AGAR	18306569176.745;21001004249.2583;16801902973.4623	25594705585.6205;26916495783.4515;23236051183.795	0.740746	0.0165717	0.0165717	Non	Saccharopine dehydrogenase OS=Armillaria solidipes OX=1076256 GN=ARMSODRAFT_961870 PE=3 SV=1
jgi|Armosto1|261694|mRNA_AROS_05096_AROS_05096	28788007299.0617;23358823528.5106;25663486466.6676	20601694786.0431;16675004510.2837;16512923677.8138	1.44657	0.0187514	0.0187514	Non	>tr|A0A284QZ78|A0A284QZ78_ARMOS Uncharacterized protein OS=Armillaria ostoyae OX=47428 GN=ARMOST_05096 PE=3 SV=1
tr|A0A2H3E4Y4|A0A2H3E4Y4_ARMGA	1622847126.02063;1460606995.621;1509855124.71547	1710342994.76038;1781083244.17268;1811652832.68195	0.866159	0.0200016	0.0200016	Non	Cystathionine gamma-synthase OS=Armillaria gallica OX=47427 GN=ARMGADRAFT_954903 PE=3 SV=1
tr|A0A2H3DXW6|A0A2H3DXW6_ARMGA	19265847628.1936;15465933421.7166;17094277065.5084	11552933931.3799;13406708878.6516;11281208555.5071	1.43005	0.0228784	0.0228784	Non	GTP binding protein OS=Armillaria gallica OX=47427 GN=ARMGADRAFT_1165392 PE=3 SV=1
tr|A0A2H3C400|A0A2H3C400_9AGAR	3208857553.03172;2442924946.27585;2376331452.56433	4189348049.5605;3704177807.1726;3990032631.16274	0.675565	0.0232802	0.0232802	Non	NIPSNAP-domain-containing protein OS=Armillaria solidipes OX=1076256 GN=ARMSODRAFT_875498 PE=3 SV=1
tr|A0A2H3CGQ0|A0A2H3CGQ0_9AGAR	1399540516.16275;1321699815.67184;1353385650.5885	1569798987.06858;1757644482.81284;1601802846.02929	0.826623	0.0266967	0.0266967	Non	Uncharacterized protein OS=Armillaria solidipes OX=1076256 GN=ARMSODRAFT_1079622 PE=4 SV=1
jgi|Armme1_1|682|g15067	3919475583.85591;4243674393.77812;4481684572.57155	3327320746.92705;3523692779.22249;3392915124.78016	1.23437	0.0281414	0.0281414	Non	>tr|A0A2H3CFD8|A0A2H3CFD8_9AGAR 40S ribosomal protein S27 OS=Armillaria solidipes OX=1076256 GN=ARMSODRAFT_926578 PE=3 SV=1 >tr|A0A2H3ECQ9|A0A2H3ECQ9_ARMGA 40S ribosomal protein S27 OS=Armillaria gallica OX=47427 GN=ARMGADRAFT_399967 PE=3 SV=1
jgi|Armme1_1|1976|g16469	402348209.816287;399031890.619938;339631716.160115	458274497.994816;465315219.567422;532504851.648479	0.783611	0.0291579	0.0291579	Non	-
jgi|Armme1_1|12007|g11544	7446094123.92999;10018530238.0044;7753366242.00386	11150606412.5702;11334643588.6896;13245654280.5887	0.705775	0.0306523	0.0306523	Non	-
tr|A0A2H3DWL1|A0A2H3DWL1_ARMGA	131890625226.185;142249759063.207;108204379784.59	166974941102.398;172402922842.563;209934070791.556	0.696043	0.0335245	0.0335245	Non	ATP synthase subunit alpha OS=Armillaria gallica OX=47427 GN=ARMGADRAFT_918598 PE=3 SV=1
tr|A0A2H3DRP2|A0A2H3DRP2_ARMGA	14565484834.5753;15642069327.1276;13423242506.5851	20338287531.5758;18453592872.2949;23358573786.191	0.702019	0.0335289	0.0335289	Non	Aspartate aminotransferase OS=Armillaria gallica OX=47427 GN=ARMGADRAFT_1010317 PE=3 SV=1
tr|A0A2H3D5W8|A0A2H3D5W8_ARMGA	4020281116.04204;4306522887.29978;4842815911.1308	5071491728.13443;6063942403.23772;6009373286.92565	0.76814	0.0337274	0.0337274	Non	Glutamate synthase (NADH) OS=Armillaria gallica OX=47427 GN=ARMGADRAFT_974737 PE=3 SV=1
tr|A0A2H3C6H9|A0A2H3C6H9_9AGAR	248218380.236337;238820272.293565;259563798.732644	347219473.688407;312615300.321742;388168421.218123	0.712405	0.0363367	0.0363367	Non	ARM repeat-containing protein OS=Armillaria solidipes OX=1076256 GN=ARMSODRAFT_903448 PE=4 SV=1
jgi|Armme1_1|5717|g20241	1526766853.15573;1554439396.13997;1705792504.69592	1086915756.53312;1215401541.4378;1401322234.85397	1.29251	0.0372508	0.0372508	Non	-
jgi|Armosto1|268978|mRNA_AROS_09454_AROS_09454	3217190268.39388;4254883042.30427;3896001622.2881	2816382839.63154;2850074595.60366;1976457744.92434	1.4874	0.0411517	0.0411517	Non	>tr|A0A284RBI2|A0A284RBI2_ARMOS Uncharacterized protein OS=Armillaria ostoyae OX=47428 GN=ARMOST_09454 PE=4 SV=1
tr|A0A2H3DBB2|A0A2H3DBB2_ARMGA	12171353445.1547;15229751184.9154;10538450177.4269	17197246230.0169;16703236071.5855;21263677525.6172	0.687757	0.0452061	0.0452061	Non	Alpha-1,4 glucan phosphorylase OS=Armillaria gallica OX=47427 GN=ARMGADRAFT_1015818 PE=3 SV=1
tr|A0A2H3EB87|A0A2H3EB87_ARMGA	5328365000.18108;6420153752.23219;5017513325.98747	8290833542.32265;8365733816.44363;6578863147.66992	0.721572	0.0453529	0.0453529	Non	Eukaryotic translation initiation factor 3 subunit B OS=Armillaria gallica OX=47427 GN=PRT1 PE=3 SV=1
jgi|Armme1_1|14040|g13889	1942132390.26339;2298493503.83881;1600631308.17845	2882234653.24837;2826241905.48147;2838920769.63302	0.683396	0.0455484	0.0455484	Non	-
tr|A0A2H3EPJ2|A0A2H3EPJ2_ARMGA	706248436.183056;629765923.619633;758978215.853224	790826156.759803;850163923.945445;863640202.653275	0.836448	0.0465999	0.0465999	Non	DUF1692-domain-containing protein OS=Armillaria gallica OX=47427 GN=ARMGADRAFT_1004970 PE=4 SV=1
jgi|Armosto1|250359|mRNA_AROS_00604_AROS_00604	1363770811.19348;1675773016.43561;1630388031.93377	1776465432.26879;2036480391.76306;2193274703.08578	0.777516	0.0485014	0.0485014	Non	>tr|A0A284QLM2|A0A284QLM2_ARMOS Phosphoribosylformylglycinamidine synthase OS=Armillaria ostoyae OX=47428 GN=ARMOST_00604 PE=3 SV=1
tr|A0A2H3C6S3|A0A2H3C6S3_9AGAR	682114047.1768;537254542.391247;618451698.432846	462261689.997369;426303141.136008;442955243.720857	1.38024	0.0493584	0.0493584	Non	Aconitate hydratase, mitochondrial OS=Armillaria solidipes OX=1076256 GN=ARMSODRAFT_948898 PE=3 SV=1
tr|A0A2H3EGP3|A0A2H3EGP3_ARMGA	2893179744.8299;3327727654.75315;853389601.171128	5092239559.82193;6242851716.13843;4079041698.19743	0.458949	0.0500106	0.0500106	Non	O-acetylhomoserine ami OS=Armillaria gallica OX=47427 GN=ARMGADRAFT_1075364 PE=3 SV=1
tr|A0A2H3C0H1|A0A2H3C0H1_9AGAR	1542517717.55981;836485427.152038;1650537436.50106	433106476.078247;582548419.24284;205597731.628327	3.29951	0.0504026	0.0504026	Non	Histone acetyltransferase type B subunit 2 OS=Armillaria solidipes OX=1076256 GN=ARMSODRAFT_948385 PE=4 SV=1
tr|A0A2H3CLX9|A0A2H3CLX9_9AGAR	11532173205.7891;8018987402.71326;12297368560.6598	7213299414.03083;4457238291.19872;984409050.152177	2.51669	0.0506724	0.0506724	Non	CYTOSOL_AP domain-containing protein OS=Armillaria solidipes OX=1076256 GN=ARMSODRAFT_948106 PE=3 SV=1
jgi|Armme1_1|3879|g18429	389457905.624945;291673053.183154;306857774.865215	251418616.070499;142129497.45595;223447593.114638	1.60129	0.0508103	0.0508103	Non	-
tr|A0A2H3E088|A0A2H3E088_ARMGA	1508272289.79094;979635881.186096;1005704558.89248	481331653.557092;757984593.555499;438642928.597314	2.08206	0.0510339	0.0510339	Non	Succinate dehydrogenase [ubiquinone] iron-sulfur subunit, mitochondrial OS=Armillaria gallica OX=47427 GN=ARMGADRAFT_1011664 PE=3 SV=1
tr|A0A2H3C5Z6|A0A2H3C5Z6_9AGAR	2207763097.05224;2143293752.63913;2081256924.85458	1575933128.61097;1933139746.43985;1759640786.76289	1.22085	0.051102	0.051102	Non	Small GTPase rac1p OS=Armillaria solidipes OX=1076256 GN=ARMSODRAFT_949213 PE=4 SV=1 >tr|A0A2H3E0W2|A0A2H3E0W2_ARMGA Small GTPase rac1p OS=Armillaria gallica OX=47427 GN=ARMGADRAFT_410404 PE=4 SV=1
jgi|Armosto1|262844|mRNA_AROS_19255_AROS_19255	5325316445.78029;4102765669.44929;3936612020.15312	6719591227.83233;5584465444.66381;5778262025.15135	0.739103	0.0512961	0.0512961	Non	>tr|A0A284S417|A0A284S417_ARMOS Gln-synt_C domain-containing protein OS=Armillaria ostoyae OX=47428 GN=ARMOST_19255 PE=3 SV=1
tr|A0A2H3DA32|A0A2H3DA32_ARMGA	1862463501.92274;1288314055.41893;1204186580.17137	489666869.417633;835785524.119663;848469021.591895	2.00328	0.0513361	0.0513361	Non	Polyprenyl synthetase OS=Armillaria gallica OX=47427 GN=ARMGADRAFT_284565 PE=3 SV=1
jgi|Armosto1|256504|mRNA_AROS_16523_AROS_16523	1291672499.61479;1479061234.80156;1204134648.7163	NA;480881971.159627;739327809.300765	2.17169	0.0518456	0.0518456	Non	>tr|A0A284RWF1|A0A284RWF1_ARMOS Uncharacterized protein OS=Armillaria ostoyae OX=47428 GN=ARMOST_16523 PE=4 SV=1
tr|A0A2H3C2I1|A0A2H3C2I1_9AGAR	111185859.920819;131485453.389337;82638524.4534544	153642204.044087;167209628.658913;NA	0.67593	0.0519249	0.0519249	Non	Glutathione synthetase OS=Armillaria solidipes OX=1076256 GN=ARMSODRAFT_1002597 PE=3 SV=1
tr|A0A2H3DVI4|A0A2H3DVI4_ARMGA	287300847.654467;267226190.129854;369294963.296302	183591248.045165;179145670.158123;234066218.655619	1.54795	0.0522668	0.0522668	Non	Uncharacterized protein OS=Armillaria gallica OX=47427 GN=ARMGADRAFT_958417 PE=4 SV=1
tr|A0A2H3BX76|A0A2H3BX76_9AGAR	626579547.842406;423726945.176317;536711588.152109	332046494.167379;355947464.180263;268949124.278934	1.65842	0.0527551	0.0527551	Non	NADH-quinone oxidoreductase OS=Armillaria solidipes OX=1076256 GN=ARMSODRAFT_975896 PE=3 SV=1
tr|A0A2H3E0S6|A0A2H3E0S6_ARMGA	155400060.580279;205570617.058473;129283357.397646	324315671.664691;272539614.231982;445958248.681542	0.470126	0.0528739	0.0528739	Non	Mitochondrial carrier OS=Armillaria gallica OX=47427 GN=ARMGADRAFT_1053825 PE=3 SV=1
jgi|Armosto1|265897|mRNA_AROS_20862_AROS_20862	147235015.710163;127078052.665302;21876644.7629373	176401673.325629;267018046.079707;319207415.300956	0.388381	0.0528975	0.0528975	Non	>tr|A0A284S8I1|A0A284S8I1_ARMOS Uncharacterized protein OS=Armillaria ostoyae OX=47428 GN=ARMOST_20862 PE=4 SV=1
jgi|Armme1_1|8566|g6573	20336906.4076712;79193104.9260565;37911520.1450106	104027823.921818;NA;117161637.940127	0.41425	0.0529409	0.0529409	Non	-
tr|A0A2H3EJ40|A0A2H3EJ40_ARMGA	77992183.4202151;77323662.4754439;65283032.1689421	109710925.644915;124488054.382034;NA	0.627953	0.0529597	0.0529597	Non	tRNA N6-adenosine threonylcarbamoyltransferase OS=Armillaria gallica OX=47427 GN=KAE1 PE=3 SV=1
tr|A0A2H3CVZ9|A0A2H3CVZ9_ARMGA	376669219.913631;208104572.243137;342851466.374477	151396025.744006;90945020.2679149;111642114.822388	2.62053	0.0530038	0.0530038	Non	Alcohol oxidase OS=Armillaria gallica OX=47427 GN=ARMGADRAFT_469037 PE=3 SV=1
jgi|Armme1_1|7509|g4800	584560306.351515;412558327.537754;388831576.693769	315177604.925807;218400671.32632;64026468.1657694	2.31918	0.0531591	0.0531591	Non	-
jgi|Armosto1|265191|mRNA_AROS_07167_AROS_07167	1892085288.85042;1120384481.96455;1657236594.20514	994903633.397272;596933384.547995;689862311.588365	2.04659	0.053273	0.053273	Non	>tr|A0A284R506|A0A284R506_ARMOS Related to CYS4-cystathionine beta-synthase OS=Armillaria ostoyae OX=47428 GN=ARMOST_07167 PE=4 SV=1
jgi|Armme1_1|5988|g1871	690141907.098881;1422057250.86854;826281381.624403	4051510280.78445;2754349906.35256;2166968379.63018	0.327487	0.0533004	0.0533004	Non	-
jgi|Armme1_1|9564|g8072	292600251.38784;183645699.923559;259200278.547151	160633321.243134;135071607.130509;103907575.245648	1.8404	0.0541712	0.0541712	Non	-
jgi|Armme1_1|1966|g16459	62820544352.2827;72167684153.4118;68726087640.1065	39637379319.4996;51777339975.3723;24141757479.9376	1.7629	0.0543952	0.0543952	Non	-
jgi|Armme1_1|14057|g13908	730077969.749232;900815063.514659;549590589.009557	484678369.016248;382944715.359996;128516600.297469	2.18893	0.0546367	0.0546367	Non	-
tr|A0A2H3EGW1|A0A2H3EGW1_ARMGA	1433531897.73156;1113339045.74811;1228230843.86894	1716026096.48348;2106796675.84256;1577178205.35168	0.699093	0.0548669	0.0548669	Non	Amine oxidase OS=Armillaria gallica OX=47427 GN=ARMGADRAFT_916998 PE=3 SV=1
tr|A0A2H3B8N5|A0A2H3B8N5_9AGAR	5287717608.17055;5427387739.91545;6557384831.73361	4702541155.95247;4592749785.44719;3867870389.36208	1.31218	0.055169	0.055169	Non	Proteasome subunit beta OS=Armillaria solidipes OX=1076256 GN=ARMSODRAFT_959387 PE=3 SV=1
jgi|Armme1_1|2763|g17278	881743551.188543;NA;945360208.100725	749601117.276391;465295523.129305;628012421.4181	1.48714	0.0551691	0.0551691	Non	-
tr|A0A2H3EPS2|A0A2H3EPS2_ARMGA	3329935971.9831;1607480322.20125;3453026310.53798	1521176894.54875;132209058.124098;636865280.042199	3.66355	0.055261	0.055261	Non	Proteasome subunit alpha type OS=Armillaria gallica OX=47427 GN=ARMGADRAFT_955130 PE=3 SV=1
tr|A0A2H3DS18|A0A2H3DS18_ARMGA	2872652811.86458;1792503084.65802;1994894915.07258	1473096049.81208;1142196446.43439;598594984.823231	2.07227	0.0553009	0.0553009	Non	NAD(P)-binding protein OS=Armillaria gallica OX=47427 GN=ARMGADRAFT_1009916 PE=3 SV=1
jgi|Armosto1|269048|mRNA_AROS_09524_AROS_09524	145629443.725746;97174979.6330193;101577926.117613	66835080.4228887;52313083.0921686;NA	1.92691	0.0554183	0.0554183	Non	>tr|A0A284RBQ4|A0A284RBQ4_ARMOS Probable Ubiquitin-conjugating enzyme E2 OS=Armillaria ostoyae OX=47428 GN=ARMOST_09524 PE=3 SV=1 >tr|A0A2H3C4G2|A0A2H3C4G2_9AGAR E2 ubiquitin-conjugating enzyme OS=Armillaria solidipes OX=1076256 GN=ARMSODRAFT_948624 PE=3 SV=1 >tr|A0A2H3EBQ2|A0A2H3EBQ2_ARMGA E2 ubiquitin-conjugating enzyme OS=Armillaria gallica OX=47427 GN=ARMGADRAFT_1050722 PE=3 SV=1
tr|A0A2H3BK42|A0A2H3BK42_9AGAR	125041539.67241;NA;133147057.654881	175183865.813537;209504446.776578;161910015.460284	0.708533	0.0556819	0.0556819	Non	Threonine synthase OS=Armillaria solidipes OX=1076256 GN=ARMSODRAFT_960391 PE=3 SV=1
tr|A0A2H3BB41|A0A2H3BB41_9AGAR	167767029.599484;67295925.133293;64088608.7023239	326164934.923793;312136020.327549;576925301.026929	0.246169	0.0558122	0.0558122	Non	Uncharacterized protein OS=Armillaria solidipes OX=1076256 GN=ARMSODRAFT_958592 PE=3 SV=1
tr|A0A2H3BNM5|A0A2H3BNM5_9AGAR	238127665.169721;128931482.760877;252698460.372343	55081884.8117425;46503290.3954405;NA	4.06724	0.0558892	0.0558892	Non	Phosphatidylinositol transfer protein SFH5 OS=Armillaria solidipes OX=1076256 GN=ARMSODRAFT_882690 PE=3 SV=1
jgi|Armme1_1|12017|g11554	60061602619.5676;73628811550.5715;62831867489.6214	78876941518.3825;84530546920.9792;101276942900.088	0.742478	0.0563046	0.0563046	Non	-
tr|A0A2H3D6L5|A0A2H3D6L5_ARMGA	6240898950.81761;6516227882.45639;4053717451.33677	3195977951.54882;3785918025.36027;1881682908.36512	1.89662	0.0566583	0.0566583	Non	NAD(P)-binding protein OS=Armillaria gallica OX=47427 GN=ARMGADRAFT_940763 PE=3 SV=1
jgi|Armme1_1|5926|g1779	3391161106.19897;2197295420.00265;2803727327.79334	2064589668.83338;1209558264.79627;524336678.155416	2.20935	0.0567123	0.0567123	Non	-
jgi|Armosto1|270117|mRNA_AROS_10223_AROS_10223	773265823.760426;461916411.940437;461613510.97487	151693712.02474;157052832.06965;247483644.819959	3.05053	0.0570083	0.0570083	Non	>tr|A0A284RDP5|A0A284RDP5_ARMOS Proteasome subunit beta OS=Armillaria ostoyae OX=47428 GN=ARMOST_10223 PE=3 SV=1 >tr|A0A2H3BAA7|A0A2H3BAA7_9AGAR Proteasome subunit beta OS=Armillaria solidipes OX=1076256 GN=ARMSODRAFT_965624 PE=3 SV=1 >tr|A0A2H3CZD0|A0A2H3CZD0_ARMGA Proteasome subunit beta OS=Armillaria gallica OX=47427 GN=ARMGADRAFT_1001976 PE=3 SV=1
tr|A0A2H3AS86|A0A2H3AS86_9AGAR	184183495.047739;189702373.216443;164108591.167826	204889348.312197;237460257.944697;205225359.013202	0.830783	0.0574337	0.0574337	Non	Uncharacterized protein OS=Armillaria solidipes OX=1076256 GN=ARMSODRAFT_1068504 PE=3 SV=1
jgi|Armme1_1|13747|g13574	1028379017.86655;620238572.3724;688559162.777824	434892593.762648;306049820.949239;269982157.98541	2.31192	0.0574382	0.0574382	Non	-
jgi|Armme1_1|9152|g7438	1181772113.46631;696617505.900639;1173443158.76972	31410413.0155889;603610477.06983;517345682.606942	2.64832	0.0581083	0.0581083	Non	-
tr|A0A2H3BVG6|A0A2H3BVG6_9AGAR	335178394.518876;207972470.314078;393837768.962551	214451392.481216;40472897.5917962;86193449.5835606	2.74682	0.0585907	0.0585907	Non	Phosphoribosylaminoimidazole-succinocarboxamide synthase OS=Armillaria solidipes OX=1076256 GN=ARMSODRAFT_993080 PE=3 SV=1
jgi|Armme1_1|7013|g3938	106460600.599594;76050680.2499733;71436909.594779	NA;122419928.379695;127964047.384702	0.676157	0.0589073	0.0589073	Non	-
jgi|Armosto1|251089|mRNA_AROS_01334_AROS_01334	765288773.078359;829439990.935596;898154515.441773	488061167.660949;555761263.403027;167339448.429202	2.05826	0.0590619	0.0590619	Non	>tr|A0A284QNP9|A0A284QNP9_ARMOS Probable 3-hydroxybutyryl-CoA dehydrogenase OS=Armillaria ostoyae OX=47428 GN=ARMOST_01334 PE=3 SV=1
jgi|Armme1_1|2477|g16991	48503516701.3718;32738060491.6481;42734913691.945	33238928443.0042;21835471297.0713;17858269900.2006	1.69988	0.0593381	0.0593381	Non	-
tr|A0A193DQ90|A0A193DQ90_ARMME	479979647.632408;587012935.669864;514199302.379111	598728297.722765;639714048.139226;722727197.8781	0.806249	0.0596599	0.0596599	Non	Translation elongation factor 1-alpha (Fragment) OS=Armillaria mellea OX=47429 GN=tef1-a PE=4 SV=2
jgi|Armme1_1|3417|g17958	1139803681.21543;589735036.026217;599288991.511886	225907803.891267;160919899.420054;19466679.3571434	5.73187	0.0597108	0.0597108	Non	-
tr|A0A2H3DKA8|A0A2H3DKA8_ARMGA	267332816.329291;299619184.370447;258234353.482843	200144409.413231;157847255.073723;237717872.687812	1.38522	0.0597123	0.0597123	Non	Zn(2)-C6 fungal-type domain-containing protein OS=Armillaria gallica OX=47427 GN=ARMGADRAFT_808693 PE=4 SV=1
jgi|Armosto1|265235|mRNA_AROS_07211_AROS_07211	193801684.182232;114792573.262882;181401765.706254	73828001.7812128;96190838.286545;65273315.8254457	2.0825	0.0599917	0.0599917	Non	>tr|A0A284R559|A0A284R559_ARMOS GPN-loop GTPase 1 OS=Armillaria ostoyae OX=47428 GN=ARMOST_07211 PE=3 SV=1
tr|A0A2H3E2N6|A0A2H3E2N6_ARMGA	7479628222.33868;9501731479.17342;6288899209.01987	10706783230.3855;13420496385.3339;16866077061.1903	0.567659	0.0601223	0.0601223	Non	Mitochondrial carrier OS=Armillaria gallica OX=47427 GN=ARMGADRAFT_956257 PE=3 SV=1
jgi|Armme1_1|3655|g18204	6069163719.57309;5820491056.0828;6246834730.41289	4821525460.28206;4394603617.98504;3048770756.28568	1.47873	0.0604377	0.0604377	Non	-
jgi|Armme1_1|5155|g19710	927929150.360514;864707202.905397;739400057.291701	1018898951.78368;996902387.920892;1076577278.40552	0.818799	0.060997	0.060997	Non	-
jgi|Armosto1|271778|mRNA_AROS_11644_AROS_11644	1750530746.17373;1748268953.86729;1764423117.47035	1360967550.73576;1439218733.24644;1612373423.49091	1.19278	0.0616399	0.0616399	Non	>tr|A0A284RHQ3|A0A284RHQ3_ARMOS Phospho-2-dehydro-3-deoxyheptonate aldolase OS=Armillaria ostoyae OX=47428 GN=ARMOST_11644 PE=3 SV=1
tr|A0A2H3E7T1|A0A2H3E7T1_ARMGA	2782568029.32123;2662654488.27612;3127312224.33672	1726580428.25495;1585497613.66581;232300451.738737	2.41863	0.0622195	0.0622195	Non	Peptide hydrolase OS=Armillaria gallica OX=47427 GN=ARMGADRAFT_980676 PE=3 SV=1
tr|A0A2H3EK25|A0A2H3EK25_ARMGA	330122875.137566;699699884.245332;462885831.624094	204916410.701355;173105429.13542;43598827.2212068	3.54041	0.062745	0.062745	Non	Mitochondrial import inner membrane translocase subunit TIM44 OS=Armillaria gallica OX=47427 GN=ARMGADRAFT_1051544 PE=3 SV=1
jgi|Armme1_1|4241|g18785	44428615.6523157;70230189.1938905;84071832.6133962	18037984.4531797;46513138.6144992;16497308.0520182	2.452	0.062762	0.062762	Non	-
jgi|Armosto1|258070|mRNA_AROS_03775_AROS_03775	15226513047.1466;18446233003.0465;18107459753.931	15523888500.4385;13201209374.2923;12550158331.6941	1.25451	0.0629683	0.0629683	Non	>tr|A0A284QVJ3|A0A284QVJ3_ARMOS Polyadenylate-binding protein OS=Armillaria ostoyae OX=47428 GN=ARMOST_03775 PE=3 SV=1
tr|A0A2H3DQY3|A0A2H3DQY3_ARMGA	60950764.3197981;77431745.8719461;68201579.943896	90649982.8815776;121297231.406997;138510600.806628	0.589469	0.0630812	0.0630812	Non	MBOAT_2 domain-containing protein OS=Armillaria gallica OX=47427 GN=ARMGADRAFT_961192 PE=4 SV=1
jgi|Armme1_1|4507|g19060	68226647.489684;150600202.215193;129937693.731533	187145441.821197;211848322.912562;NA	0.58274	0.0631497	0.0631497	Non	-
jgi|Armosto1|257665|mRNA_AROS_03370_AROS_03370	264528146.280564;463397554.781393;329816671.151819	223255689.753823;181975391.767672;80963416.1440319	2.17555	0.063525	0.063525	Non	>tr|A0A284QU97|A0A284QU97_ARMOS Mevalonate kinase OS=Armillaria ostoyae OX=47428 GN=ARMOST_03370 PE=3 SV=1
tr|A0A2H3E6W5|A0A2H3E6W5_ARMGA	81665691.4731673;79105036.973351;106994376.88145	132858289.171049;108547070.465596;154270370.840302	0.676729	0.0636985	0.0636985	Non	CCR4-Not complex 3'-5'-exoribonuclease subunit Ccr4 OS=Armillaria gallica OX=47427 GN=ARMGADRAFT_926282 PE=3 SV=1
tr|A0A2H3EAC7|A0A2H3EAC7_ARMGA	2264618636.62698;998050089.479068;2012499678.34143	612160263.541321;452374659.724218;210991128.537717	4.13568	0.0644938	0.0644938	Non	Superoxide dismutase OS=Armillaria gallica OX=47427 GN=ARMGADRAFT_1049187 PE=3 SV=1
tr|A0A2H3EDA6|A0A2H3EDA6_ARMGA	74730230.2113697;78932904.1566993;109019703.629194	120544902.104341;110851553.725345;147243339.232299	0.693754	0.0652584	0.0652584	Non	Amine oxidase OS=Armillaria gallica OX=47427 GN=ARMGADRAFT_1162393 PE=4 SV=1
tr|A0A2H3E0G2|A0A2H3E0G2_ARMGA	129741394.373628;207424047.154049;180093093.038481	102593517.296465;61082593.8900211;NA	2.10684	0.0653815	0.0653815	Non	Mob1/phocein OS=Armillaria gallica OX=47427 GN=ARMGADRAFT_964950 PE=4 SV=1
tr|A0A2H3CBR5|A0A2H3CBR5_9AGAR	20032559059.9923;23897639275.518;20301044416.1028	17622125739.7912;16564047908.8884;16991002067.5548	1.25508	0.0655947	0.0655947	Non	ATP-dependent RNA helicase SUB2 OS=Armillaria solidipes OX=1076256 GN=ARMSODRAFT_926078 PE=4 SV=1
tr|A0A2H3E9W8|A0A2H3E9W8_ARMGA	201138538.440134;99448734.0483254;237721428.730053	54871700.2559518;NA;25096713.0574354	4.48768	0.0656901	0.0656901	Non	HSP20-like chaperone OS=Armillaria gallica OX=47427 GN=ARMGADRAFT_1004844 PE=3 SV=1
tr|A0A2H3E730|A0A2H3E730_ARMGA	4297902803.47399;7022218301.63718;4442632118.35865	1376844152.37488;3530914806.53224;2358800336.51873	2.16922	0.0658156	0.0658156	Non	MFS monosaccharide transporter OS=Armillaria gallica OX=47427 GN=ARMGADRAFT_1125456 PE=3 SV=1
jgi|Armosto1|270754|mRNA_AROS_10689_AROS_10689	65137445.6968833;180527293.780032;87530467.5210817	269775936.715739;173190780.367263;326318531.047858	0.433123	0.0664972	0.0664972	Non	>tr|A0A284RF12|A0A284RF12_ARMOS Fungal_trans domain-containing protein OS=Armillaria ostoyae OX=47428 GN=ARMOST_10689 PE=4 SV=1
tr|A0A2H3E7N7|A0A2H3E7N7_ARMGA	857812399.14234;1086478320.17293;894778970.8622	1312886705.99908;1227088094.72086;1702463572.31145	0.669207	0.0665343	0.0665343	Non	Adenine nucleotide transporter (Fragment) OS=Armillaria gallica OX=47427 GN=ARMGADRAFT_952266 PE=3 SV=1
tr|A0A2H3ED52|A0A2H3ED52_ARMGA	1533118008.15738;1888296998.66906;1740794305.41334	1251094250.7559;974382793.673206;364012249.314374	1.99352	0.0667726	0.0667726	Non	Metal-dependent protein hydrolase OS=Armillaria gallica OX=47427 GN=ARMGADRAFT_1007090 PE=3 SV=1
tr|A0A2H3EDE4|A0A2H3EDE4_ARMGA	4209850390.53117;4378578484.96793;4250122214.41285	6608815848.21389;6501072019.85898;5076519825.93851	0.705942	0.0674185	0.0674185	Non	Uncharacterized protein OS=Armillaria gallica OX=47427 GN=ARMGADRAFT_1073399 PE=4 SV=1
tr|A0A2H3D4Q1|A0A2H3D4Q1_ARMGA	2818083688.09043;2406056498.80232;2486737726.0439	2144423716.8483;2074166243.36122;2297779275.71761	1.18331	0.0674444	0.0674444	Non	Heterokaryon incompatibility protein HET-C OS=Armillaria gallica OX=47427 GN=ARMGADRAFT_1014832 PE=4 SV=1
tr|A0A2H3EIS5|A0A2H3EIS5_ARMGA	35095974446.6967;23993713405.7422;22771943048.3503	14226697980.1509;11956394485.2656;15729739984.0672	1.95314	0.0674902	0.0674902	Non	Chaperonin GroL OS=Armillaria gallica OX=47427 GN=ARMGADRAFT_1004014 PE=3 SV=1
jgi|Armme1_1|4492|g19045	1106676056.72684;1189838071.93913;869176763.512516	772071921.073585;672633361.712957;761033529.156595	1.43521	0.0676183	0.0676183	Non	-
jgi|Armme1_1|9166|g7452	153916430771.894;188709607204.126;158780423877.607	142402291747.297;129963664178.702;96269131827.6504	1.36017	0.0686353	0.0686353	Non	-
tr|A0A2H3ELB6|A0A2H3ELB6_ARMGA	254965847.310086;196963976.225889;187747789.515851	133895680.755424;141203764.864427;161645751.023744	1.46465	0.0692792	0.0692792	Non	Eukaryotic translation initiation factor 3 subunit K OS=Armillaria gallica OX=47427 GN=ARMGADRAFT_1006892 PE=3 SV=1
jgi|Armme1_1|67|g14405	4043856603.40815;2037572178.50492;3902804642.90232	1109467747.49778;879905545.502884;1147195943.06098	3.18317	0.0694065	0.0694065	Non	-
tr|A0A2H3C5H7|A0A2H3C5H7_9AGAR	7143271053.4515;4245675938.15779;5684936386.55166	2582744213.23758;2706027978.17094;2854896756.02387	2.09658	0.0694495	0.0694495	Non	Thioredoxin reductase OS=Armillaria solidipes OX=1076256 GN=ARMSODRAFT_883959 PE=3 SV=1 >tr|A0A2H3DN84|A0A2H3DN84_ARMGA Thioredoxin reductase OS=Armillaria gallica OX=47427 GN=ARMGADRAFT_1015630 PE=3 SV=1
tr|A1XLW3|A1XLW3_9AGAR	1955546029.62687;3279370342.5403;3271370080.70188	1349150307.47027;2069570407.80047;847111663.349666	1.99405	0.06949	0.06949	Non	Elongation factor 1-alpha (Fragment) OS=Armillaria sp. CMW 4456 OX=366497 PE=4 SV=1 >tr|A1XLW4|A1XLW4_9AGAR Elongation factor 1-alpha (Fragment) OS=Armillaria sp. CMW 4455 OX=321324 PE=4 SV=1 >tr|A1XLW5|A1XLW5_9AGAR Elongation factor 1-alpha (Fragment) OS=Armillaria sp. CMW 10115 OX=321322 PE=4 SV=1 >tr|A1XLW6|A1XLW6_9AGAR Elongation factor 1-alpha (Fragment) OS=Armillaria sp. CMW 9954 OX=377124 …
tr|A0A2H3EIQ4|A0A2H3EIQ4_ARMGA	815640729.93141;929397117.256358;937310832.56482	1004285261.63857;1229714286.46986;1070258955.96824	0.811785	0.0698035	0.0698035	Non	VID27 cytoplasmic protein OS=Armillaria gallica OX=47427 GN=ARMGADRAFT_1159173 PE=4 SV=1
tr|A0A2H3BC89|A0A2H3BC89_9AGAR	4268687490.46642;5678381405.12618;3143151318.13318	7136081396.96781;5742233913.98506;7023668242.44656	0.657734	0.0699201	0.0699201	Non	NAD-specific glutamate dehydrogenase OS=Armillaria solidipes OX=1076256 GN=ARMSODRAFT_1045936 PE=3 SV=1
jgi|Armme1_1|1144|g15588	12151029749.1495;9599807153.77729;20128112670.7185	5759598076.44837;2539264802.10935;2547028687.45446	3.86127	0.0699912	0.0699912	Non	-
jgi|Armme1_1|3673|g18223	589996895.032924;736768486.156837;476933290.220625	461079965.67082;296339476.957306;347759986.467147	1.63204	0.070287	0.070287	Non	-
tr|A0A2H3DMK4|A0A2H3DMK4_ARMGA	74765796.6793789;53128994.0139828;70424246.2209071	13165852.3251729;47683107.0386793;40335161.4299345	1.95998	0.0707005	0.0707005	Non	V-type proton ATPase subunit H OS=Armillaria gallica OX=47427 GN=ARMGADRAFT_698089 PE=3 SV=1
tr|A0A2H3BR21|A0A2H3BR21_9AGAR	724438144.10777;457352890.754787;385944187.791857	242614318.797893;162114816.66585;143615709.239792	2.85903	0.070714	0.070714	Non	Aryl-alcohol oxidase OS=Armillaria solidipes OX=1076256 GN=ARMSODRAFT_891952 PE=3 SV=1
jgi|Armme1_1|8580|g6587	71905236466.6374;99292613586.7111;93351983634.4684	227387214498.55;162902674190.55;309874075883.147	0.37784	0.0710927	0.0710927	Non	-
jgi|Armme1_1|10624|g9632	6361316849.64882;4758471608.22946;6159589885.89469	7308919855.72102;7715751358.56581;7146431085.23936	0.779365	0.0713205	0.0713205	Non	-
tr|A0A2H3C0H5|A0A2H3C0H5_9AGAR	239093040.729972;149827606.08464;155150415.16819	76735404.4563777;47318722.9335053;135543631.905471	2.09582	0.0718292	0.0718292	Non	Aldo/keto reductase OS=Armillaria solidipes OX=1076256 GN=ARMSODRAFT_1017891 PE=4 SV=1
jgi|Armme1_1|2553|g17069	813608360.330883;824155913.773265;438555944.923633	957647744.323641;1087440348.46771;1195880659.4836	0.640648	0.072182	0.072182	Non	-
jgi|Armme1_1|2540|g17056	146630385.754006;243692031.313684;246627673.274618	101736541.639808;142845134.707553;89179637.7164656	1.9084	0.072419	0.072419	Non	-
jgi|Armosto1|255827|mRNA_AROS_15846_AROS_15846	3474132595.14048;5128757318.46856;4423781000.16811	3323080972.62569;2920128260.50827;1552433444.47564	1.67102	0.0731373	0.0731373	Non	>tr|A0A284RUG6|A0A284RUG6_ARMOS Succinate-semialdehyde dehydrogenase OS=Armillaria ostoyae OX=47428 GN=ARMOST_15846 PE=3 SV=1
jgi|Armosto1|262773|mRNA_AROS_19184_AROS_19184	2220008123.89541;1532182222.63803;1509076152.88942	864931999.0697;1156771810.64135;1025081749.33969	1.72683	0.0732427	0.0732427	Non	>tr|A0A284S3U8|A0A284S3U8_ARMOS Adenosine kinase OS=Armillaria ostoyae OX=47428 GN=ARMOST_19184 PE=3 SV=1 >tr|A0A2H3C5D7|A0A2H3C5D7_9AGAR Adenosine kinase OS=Armillaria solidipes OX=1076256 GN=ARMSODRAFT_948327 PE=3 SV=1
jgi|Armme1_1|10450|g9400	889364937.190519;993766784.506572;692246296.087819	7812370502.01626;3427902435.17767;8988354207.92501	0.127314	0.0732597	0.0732597	Non	-
jgi|Armosto1|272289|mRNA_AROS_12155_AROS_12155	4496770168.88554;1924605013.71629;4790469004.41988	1874431281.01931;687602654.682264;319339547.519226	3.89115	0.0732703	0.0732703	Non	>tr|A0A284RJ74|A0A284RJ74_ARMOS Related to BAR domain protein OS=Armillaria ostoyae OX=47428 GN=ARMOST_12155 PE=4 SV=1
tr|A0A2H3CSH6|A0A2H3CSH6_ARMGA	1373068902.11589;1410528355.24164;857492186.121686	742438604.946012;784706094.601587;154750851.634011	2.16487	0.0742921	0.0742921	Non	Redoxin-domain-containing protein OS=Armillaria gallica OX=47427 GN=ARMGADRAFT_1019895 PE=3 SV=1
tr|A0A2H3EJ74|A0A2H3EJ74_ARMGA	303077116.678556;472804813.365846;471444135.419688	338153573.320611;141124979.111957;137141230.544555	2.0235	0.0747643	0.0747643	Non	Flap endonuclease 1 OS=Armillaria gallica OX=47427 GN=FEN1 PE=3 SV=1
tr|A0A2H3BWT3|A0A2H3BWT3_9AGAR	6245979874.81892;8683900445.63991;7921104841.8811	10557038010.3802;11458074600.8927;15843854172.5732	0.603582	0.0748035	0.0748035	Non	Threonine--tRNA ligase OS=Armillaria solidipes OX=1076256 GN=ARMSODRAFT_949626 PE=3 SV=1
tr|D2SRL4|D2SRL4_9AGAR	450281646.844711;1079032575.08055;1113150739.43304	244075687.812404;381158904.970676;47466697.6105689	3.92814	0.0753836	0.0753836	Non	Translation elongation factor 1-alpha (Fragment) OS=Armillaria pallidula OX=153915 GN=tef1 PE=4 SV=1
jgi|Armosto1|250493|mRNA_AROS_00738_AROS_00738	157056441.804708;235489702.445793;425988532.796607	502647795.416896;420459864.49448;658402831.62023	0.517565	0.0756396	0.0756396	Non	>tr|A0A284QM11|A0A284QM11_ARMOS Uncharacterized protein OS=Armillaria ostoyae OX=47428 GN=ARMOST_00738 PE=3 SV=1
tr|A0A2H3EAM3|A0A2H3EAM3_ARMGA	2248715344.50285;2275235558.14703;1948623988.60489	1445492412.87133;1953689696.87579;1310030884.04916	1.37445	0.07576	0.07576	Non	Anthranilate synthase OS=Armillaria gallica OX=47427 GN=ARMGADRAFT_962469 PE=3 SV=1
tr|A0A2H3DZ63|A0A2H3DZ63_ARMGA	NA;59946254.1711417;54335881.4401114	108619409.282225;137330132.03465;200264394.818151	0.384173	0.0758006	0.0758006	Non	Lon protease homolog OS=Armillaria gallica OX=47427 GN=ARMGADRAFT_993482 PE=3 SV=1
jgi|Armme1_1|4909|g19464	13655491345.9394;15211737285.4984;13852196325.4662	10662581328.0948;8808247126.15035;4014296911.24507	1.819	0.0759842	0.0759842	Non	-
tr|A0A2H3DRS9|A0A2H3DRS9_ARMGA	291050569.567439;238976392.75518;244358268.688044	373352720.818264;615283899.394141;653429855.405336	0.471592	0.0761802	0.0761802	Non	Ubiquitin-like modifier-activating enzyme ATG7 OS=Armillaria gallica OX=47427 GN=ARMGADRAFT_988455 PE=3 SV=1
jgi|Armosto1|262373|mRNA_AROS_05775_AROS_05775	98315879.4254829;291352806.082406;295578262.823934	455595321.468213;409941966.53973;NA	0.527801	0.0763454	0.0763454	Non	>tr|A0A284R156|A0A284R156_ARMOS Related to L-arabinitol 4-dehydrogenase OS=Armillaria ostoyae OX=47428 GN=ARMOST_05775 PE=3 SV=1
jgi|Armosto1|250273|mRNA_AROS_00518_AROS_00518	3320993545.74078;3160558668.16304;5661047917.21929	1498715111.54794;1745695310.35489;1067760455.84095	2.81589	0.076392	0.076392	Non	>tr|A0A284QLB4|A0A284QLB4_ARMOS Probable 60S ribosomal protein L12 OS=Armillaria ostoyae OX=47428 GN=ARMOST_00518 PE=3 SV=1 >tr|A0A2H3BS29|A0A2H3BS29_9AGAR Ribosomal protein L12 OS=Armillaria solidipes OX=1076256 GN=ARMSODRAFT_993777 PE=3 SV=1 >tr|A0A2H3E2V3|A0A2H3E2V3_ARMGA Ribosomal protein L12 OS=Armillaria gallica OX=47427 GN=ARMGADRAFT_990767 PE=3 SV=1
jgi|Armme1_1|2252|g16764	212326733.091034;438017972.047167;316522218.653808	688052223.53562;419186161.496214;720444914.107979	0.529012	0.0764086	0.0764086	Non	-
tr|A0A2H3EVW6|A0A2H3EVW6_ARMGA	632778275.124013;645337938.893472;616166714.409751	520707429.781401;261660614.911744;317225432.026904	1.72271	0.0765092	0.0765092	Non	Protein transport protein SEC22 OS=Armillaria gallica OX=47427 GN=ARMGADRAFT_913923 PE=3 SV=1
tr|A0A2H3BFU4|A0A2H3BFU4_9AGAR	473237261.482661;530048982.624432;907813766.084859	239908079.882133;125604185.875359;248168329.950995	3.11416	0.0767406	0.0767406	Non	Uncharacterized protein OS=Armillaria solidipes OX=1076256 GN=ARMSODRAFT_963049 PE=4 SV=1
tr|A0A2H3BVZ7|A0A2H3BVZ7_9AGAR	8372346569.37007;7884483620.39937;7285463831.81997	14002080150.1428;10016295330.6909;15412622660.2189	0.59705	0.0767874	0.0767874	Non	NADPH--cytochrome P450 reductase OS=Armillaria solidipes OX=1076256 GN=ARMSODRAFT_951120 PE=3 SV=1
tr|A0A2H3EKJ5|A0A2H3EKJ5_ARMGA	2353534806.65002;3676156500.36625;3167818759.2916	4437690574.06342;4168554163.18976;4346068899.30153	0.710106	0.0775441	0.0775441	Non	FAD/NAD(P)-binding domain-containing protein OS=Armillaria gallica OX=47427 GN=ARMGADRAFT_1004485 PE=4 SV=1
jgi|Armme1_1|14075|g13926	244026617.93525;365409948.130227;341475282.815113	102936307.559128;260360649.995988;77508759.2372601	2.15721	0.0775802	0.0775802	Non	-
jgi|Armme1_1|2977|g17508	6718505806.9414;5115547125.56273;7451125173.4944	4247622394.2132;5158891071.73815;2450211807.52198	1.62652	0.0797047	0.0797047	Non	-
jgi|Armme1_1|1978|g16471	NA;551745723.700064;447020772.100101	407072457.708635;147683893.005088;197441570.155107	1.9917	0.07986	0.07986	Non	-
tr|A0A2H3E4C0|A0A2H3E4C0_ARMGA	243228912.867044;208973242.503914;170127446.81048	350629334.722265;480323905.412965;668613048.486559	0.415006	0.0801396	0.0801396	Non	Zn(2)-C6 fungal-type domain-containing protein OS=Armillaria gallica OX=47427 GN=ARMGADRAFT_1043202 PE=4 SV=1
tr|A0A2H3CYX6|A0A2H3CYX6_ARMGA	888501180.110295;407634528.363763;644573220.333234	304920959.435077;162823888.43808;192276401.622729	2.94037	0.0803218	0.0803218	Non	Glutathione S-transferase OS=Armillaria gallica OX=47427 GN=ARMGADRAFT_1047457 PE=3 SV=1
tr|A0A2H3EJ28|A0A2H3EJ28_ARMGA	47648905284.3503;27010841403.658;26571248301.2974	12639037816.2383;16397284732.8268;8480365888.77557	2.69829	0.0805246	0.0805246	Non	Peptidyl-prolyl cis-trans isomerase (Fragment) OS=Armillaria gallica OX=47427 GN=ARMGADRAFT_955333 PE=3 SV=1
jgi|Armme1_1|2170|g16672	64629353.2967516;48993803.3255828;63044786.4554098	46451688.9093836;49015242.8033602;36832456.4437917	1.33536	0.0807767	0.0807767	Non	-
tr|A0A2H3C9V9|A0A2H3C9V9_9AGAR	23662879.2589333;16276959.2043592;32622301.446095	16723654.4197588;8625070.25165751;5312916.37644362	2.36654	0.0808382	0.0808382	Non	CSN8_PSD8_EIF3K domain-containing protein OS=Armillaria solidipes OX=1076256 GN=ARMSODRAFT_1011221 PE=4 SV=1
tr|A0A2H3CNC9|A0A2H3CNC9_ARMGA	14616802166.9886;18057933393.3903;13939441169.9844	18587350953.079;18280920764.798;20929743373.9891	0.806501	0.0809352	0.0809352	Non	CCT-theta OS=Armillaria gallica OX=47427 GN=ARMGADRAFT_1056275 PE=3 SV=1
tr|A0A2H3DP86|A0A2H3DP86_ARMGA	159744250.601405;253979969.425192;172781144.164575	90173684.8324038;144847605.916166;94820482.234616	1.77814	0.081477	0.081477	Non	ER membrane protein complex subunit 1 OS=Armillaria gallica OX=47427 GN=ARMGADRAFT_1013218 PE=3 SV=1
tr|A0A2H3BLU9|A0A2H3BLU9_9AGAR	7194588385.8648;6654334444.65368;7100587851.76951	5425287362.38814;5245818018.63009;3043605587.7533	1.52752	0.0815785	0.0815785	Non	Inosine-5'-monophosphate dehydrogenase OS=Armillaria solidipes OX=1076256 GN=ARMSODRAFT_933560 PE=3 SV=1
tr|A0A2H3DVS8|A0A2H3DVS8_ARMGA	4814378728.20786;5116748052.19054;4610266855.32575	5795049806.24482;7013245065.70796;8148113419.9254	0.693888	0.0817317	0.0817317	Non	Protein transporter SEC24 OS=Armillaria gallica OX=47427 GN=ARMGADRAFT_71790 PE=3 SV=1
tr|A0A2H3B8P2|A0A2H3B8P2_9AGAR	424206344.869952;644417228.478824;490191390.700086	300338394.871056;344832107.602615;300937133.120149	1.64761	0.0821094	0.0821094	Non	S-adenosyl-L-methionine-dependent methyltransferase OS=Armillaria solidipes OX=1076256 GN=ARMSODRAFT_959422 PE=4 SV=1
tr|A0A2H3EHW7|A0A2H3EHW7_ARMGA	665346997.972454;450147330.987972;610090734.166519	422272499.61882;443031982.577146;281297480.677271	1.50496	0.0821118	0.0821118	Non	UDP-N-acetylglucosamine diphosphorylase OS=Armillaria gallica OX=47427 GN=ARMGADRAFT_1050759 PE=4 SV=1
jgi|Armme1_1|5206|g19761	1633313829.46335;1182832666.61028;1321240079.89995	1666952964.14436;1812203616.39834;1839400598.51868	0.777915	0.0824299	0.0824299	Non	-
jgi|Armme1_1|5191|g19746	11030177914.459;12410375771.7111;12937683401.6773	12849222372.029;14967323325.4956;15218027938.7665	0.845326	0.0829172	0.0829172	Non	>jgi|Armosto1|261691|mRNA_AROS_05093_AROS_05093 >tr|A0A284QZ84|A0A284QZ84_ARMOS ADP-ribosylation factor OS=Armillaria ostoyae OX=47428 GN=ARMOST_05093 PE=3 SV=1 >tr|A0A2H3C381|A0A2H3C381_9AGAR ADP-ribosylation factor OS=Armillaria solidipes OX=1076256 GN=ARMSODRAFT_953202 PE=3 SV=1 >tr|A0A2H3E840|A0A2H3E840_ARMGA ADP-ribosylation factor OS=Armillaria gallica OX=47427 GN=ARMGADRAFT_980842 PE=3 SV=1
jgi|Armme1_1|4122|g18662	1196303556.11008;626563452.61216;794291605.301065	434089742.884306;540726315.639994;179279396.152885	2.26771	0.0830829	0.0830829	Non	-
tr|A0A2H3DWW7|A0A2H3DWW7_ARMGA	511649046.932617;261429717.606327;237638338.40194	87066922.5571112;44582231.131046;NA	5.11824	0.0834625	0.0834625	Non	ATPase V1/A1 complex subunit E OS=Armillaria gallica OX=47427 GN=ARMGADRAFT_1163932 PE=3 SV=1
jgi|Armosto1|270777|mRNA_AROS_10712_AROS_10712	304037411.314805;486575438.697981;572648155.060794	2310767202.20369;977993807.328083;2370211755.36933	0.240903	0.0835581	0.0835581	Non	>tr|A0A284RF51|A0A284RF51_ARMOS FSH1 domain-containing protein OS=Armillaria ostoyae OX=47428 GN=ARMOST_10712 PE=4 SV=1
jgi|Armme1_1|10034|g8763	1587687131.93152;1973082418.59192;1824871331.17224	5709442448.54295;2950592084.79668;5973096987.00058	0.368044	0.083933	0.083933	Non	-
tr|A0A2H3DW77|A0A2H3DW77_ARMGA	141122664.136578;156732934.194505;47494431.549143	648947071.202887;277056664.040264;754234725.925605	0.205536	0.0844214	0.0844214	Non	Uncharacterized protein OS=Armillaria gallica OX=47427 GN=ARMGADRAFT_958897 PE=4 SV=1
tr|A0A2H3C6T6|A0A2H3C6T6_9AGAR	3144482245.93503;3205433293.15526;3568989249.71008	2898562294.70679;1677414324.88085;1643844915.47888	1.59472	0.0845616	0.0845616	Non	Obg-like ATPase 1 OS=Armillaria solidipes OX=1076256 GN=ARMSODRAFT_951570 PE=3 SV=1
jgi|Armme1_1|4829|g19381	25628180662.6427;16002747624.3443;22483723472.7098	12905151309.6213;11423277560.2184;13632441319.5249	1.68897	0.0846274	0.0846274	Non	-
tr|A0A2H3ETI8|A0A2H3ETI8_ARMGA	6285102989.62906;7984560839.38292;7389846056.51138	37098927216.5167;16408446047.7601;40633059522.0345	0.230077	0.0848068	0.0848068	Non	AMP binding protein OS=Armillaria gallica OX=47427 GN=ARMGADRAFT_980388 PE=4 SV=1
tr|A0A2H3EBY6|A0A2H3EBY6_ARMGA	11781138481.8536;12049297165.6185;12931451627.0689	11220066544.7414;8891628714.18114;7874839968.50308	1.31356	0.0848935	0.0848935	Non	Rab GDP dissociation inhibitor OS=Armillaria gallica OX=47427 GN=ARMGADRAFT_1051087 PE=3 SV=1
jgi|Armme1_1|11207|g10445	5615945298.65562;7670318371.7746;5669876264.58125	8269995502.6713;8373612391.69063;11556644170.5011	0.672198	0.0849048	0.0849048	Non	-
jgi|Armosto1|268793|mRNA_AROS_09269_AROS_09269	210523005.070566;191107457.370972;327853662.150159	NA;121395713.597585;102133399.914876	2.17566	0.0851148	0.0851148	Non	>tr|A0A284RB13|A0A284RB13_ARMOS Related to 3-mercaptopyruvate sulfurtransferase OS=Armillaria ostoyae OX=47428 GN=ARMOST_09269 PE=4 SV=1
tr|A0A2H3E322|A0A2H3E322_ARMGA	93661753.0402766;74813725.8233367;101006680.111839	64906434.1555903;NA;64756798.9722079	1.38555	0.0851236	0.0851236	Non	Ribosome recycling factor OS=Armillaria gallica OX=47427 GN=ARMGADRAFT_1023250 PE=3 SV=1
tr|A0A2H3D9D0|A0A2H3D9D0_ARMGA	595585911.434373;525325337.888409;883146324.926441	147832811.171589;NA;365117355.139906	2.60462	0.0854719	0.0854719	Non	D-lactaldehyde dehydrogenase OS=Armillaria gallica OX=47427 GN=ARMGADRAFT_942713 PE=4 SV=1
tr|A0A2H3DH57|A0A2H3DH57_ARMGA	3356051921.34987;3406828688.63774;2460148821.04788	1100537159.07577;2650155748.71093;1501502480.34242	1.75603	0.0861543	0.0861543	Non	Ubiquitin-like domain-containing protein OS=Armillaria gallica OX=47427 GN=ARMGADRAFT_1064441 PE=4 SV=1
jgi|Armme1_1|10237|g9103	786730272.363916;866908901.723035;824567643.607081	115691713.648744;108763731.284889;632060472.105103	2.89336	0.0867102	0.0867102	Non	-
jgi|Armosto1|253071|mRNA_AROS_13090_AROS_13090	586491057.472015;367095248.49791;460382735.489703	155626779.248978;394552482.890582;124444525.57078	2.09594	0.0868495	0.0868495	Non	>tr|A0A284RLT7|A0A284RLT7_ARMOS Uncharacterized protein OS=Armillaria ostoyae OX=47428 GN=ARMOST_13090 PE=4 SV=1
jgi|Armme1_1|7526|g4818	1166224486.02228;1197043631.70594;853597326.991409	385034652.137961;927439616.159808;431255536.394029	1.84482	0.0869908	0.0869908	Non	-
tr|A0A2H3C4S6|A0A2H3C4S6_9AGAR	9006953977.13455;12495641562.2851;11452443786.6652	13189306395.7762;13331862413.8051;16421632327.009	0.767417	0.0872417	0.0872417	Non	Ubiquitinyl hydrolase 1 OS=Armillaria solidipes OX=1076256 GN=ARMSODRAFT_946938 PE=3 SV=1
tr|A0A2H3CTX0|A0A2H3CTX0_9AGAR	292630736.931848;292845958.189641;262461573.925569	430797152.203465;350786997.393476;523892233.421235	0.649524	0.08742	0.08742	Non	Phospholipase A-2-activating protein OS=Armillaria solidipes OX=1076256 GN=ARMSODRAFT_947731 PE=4 SV=1
tr|A0A2H3BM60|A0A2H3BM60_9AGAR	1115669292.20918;1069985594.48444;778452511.504607	527175340.790068;850229578.73917;620216620.540162	1.48382	0.0875675	0.0875675	Non	Carboxypeptidase OS=Armillaria solidipes OX=1076256 GN=ARMSODRAFT_940225 PE=3 SV=1
tr|A0A2H3EER3|A0A2H3EER3_ARMGA	148362980.838455;440900195.953893;NA	36066046030.3349;9852814894.31561;28371189666.5661	0.0118979	0.0878934	0.0878934	Non	Acyl-CoA dehydrogenase NM domain-like protein OS=Armillaria gallica OX=47427 GN=ARMGADRAFT_1008214 PE=4 SV=1
tr|A0A2H3C7B4|A0A2H3C7B4_9AGAR	137530450.867647;NA;148658983.284395	238058816.62303;NA;207747883.180177	0.641959	0.0887449	0.0887449	Non	Acyl-CoA dehydrogenase NM domain-like protein (Fragment) OS=Armillaria solidipes OX=1076256 GN=ARMSODRAFT_879422 PE=3 SV=1
tr|A0A2H3AZ76|A0A2H3AZ76_9AGAR	266179446.580992;380197358.007236;225574661.389097	670876627.216929;708809153.05545;1288769608.92751	0.326763	0.0888623	0.0888623	Non	Glycoside hydrolase family 15 protein OS=Armillaria solidipes OX=1076256 GN=ARMSODRAFT_966294 PE=4 SV=1
tr|A0A2H3ARA1|A0A2H3ARA1_9AGAR	1078273691.55948;533131360.969125;600431483.523433	3657030854.83048;1427138251.20103;3243365477.73806	0.265605	0.0888958	0.0888958	Non	EF-hand OS=Armillaria solidipes OX=1076256 GN=ARMSODRAFT_668162 PE=4 SV=1
tr|A0A2H3CDJ5|A0A2H3CDJ5_9AGAR	2720174282.58505;1700512104.96835;1829700956.49378	4532228520.1873;3047958143.8909;2953515438.93276	0.59337	0.0894858	0.0894858	Non	Dihydroxyacetone kinase OS=Armillaria solidipes OX=1076256 GN=ARMSODRAFT_948236 PE=3 SV=1
tr|A0A2H3B8Z3|A0A2H3B8Z3_9AGAR	27728126552.387;30807370783.0176;30190870719.701	20454655804.9534;16674347962.3465;2800362185.93783	2.22208	0.0896115	0.0896115	Non	Uncharacterized protein OS=Armillaria solidipes OX=1076256 GN=ARMSODRAFT_915697 PE=3 SV=1
tr|A0A2H3CIB7|A0A2H3CIB7_ARMGA	1187920031.5079;1861796551.08222;1798542083.45157	3340942149.4697;3938237146.80234;2117478857.8781	0.515956	0.0902333	0.0902333	Non	Uncharacterized protein OS=Armillaria gallica OX=47427 GN=ARMGADRAFT_1001438 PE=4 SV=1
tr|A0A2H3D6B9|A0A2H3D6B9_ARMGA	180677657.486831;274796030.973769;156895312.058554	92823994.8105715;86519887.1708477;111204877.300113	2.10763	0.0909762	0.0909762	Non	Arginine biosynthesis bifunctional protein ArgJ, mitochondrial OS=Armillaria gallica OX=47427 GN=ARMGADRAFT_598803 PE=3 SV=1
tr|A0A2H3EJ92|A0A2H3EJ92_ARMGA	2213098067.25362;2106785583.15393;1995570023.98849	2491092921.95717;3008368303.27471;3551834147.2996	0.69774	0.0911279	0.0911279	Non	Uncharacterized protein OS=Armillaria gallica OX=47427 GN=ARMGADRAFT_496768 PE=4 SV=1
tr|A0A2H3BP40|A0A2H3BP40_9AGAR	12220130315.5674;8544993265.69075;11712620376.5676	8795456892.14805;7820142480.58861;6310995105.17684	1.4166	0.0913156	0.0913156	Non	Peroxisomal 3-ketoacyl-CoA-thiolase OS=Armillaria solidipes OX=1076256 GN=ARMSODRAFT_986801 PE=3 SV=1
jgi|Armosto1|268962|mRNA_AROS_09438_AROS_09438	23820895995.3742;14016414981.959;17689930855.1654	9061389969.60341;10525776529.9972;10128054650.6041	1.86865	0.091747	0.091747	Non	>tr|A0A284RBG3|A0A284RBG3_ARMOS Triosephosphate isomerase OS=Armillaria ostoyae OX=47428 GN=ARMOST_09438 PE=3 SV=1
tr|A0A2H3CJX1|A0A2H3CJX1_9AGAR	2511348306.13093;3358711561.75045;3286066682.48679	9820038945.65482;4675080896.77838;8478203725.20387	0.398555	0.0918463	0.0918463	Non	Multifunctional beta-oxidation protein OS=Armillaria solidipes OX=1076256 GN=ARMSODRAFT_877004 PE=3 SV=1
jgi|Armosto1|265378|mRNA_AROS_07354_AROS_07354	79770506.8206761;241526360.29488;259584571.314672	18762354.4029648;18102996.2738032;NA	10.5046	0.0920094	0.0920094	Non	>tr|A0A284R5K7|A0A284R5K7_ARMOS Probable PGM2-phosphoglucomutase OS=Armillaria ostoyae OX=47428 GN=ARMOST_07354 PE=3 SV=1
tr|A0A2H3DJL0|A0A2H3DJL0_ARMGA	157971008.124945;64189528.2560439;67360290.3717562	303468611.216952;206215141.610954;492552873.651528	0.288875	0.0920239	0.0920239	Non	Alcohol dehydrogenase OS=Armillaria gallica OX=47427 GN=ARMGADRAFT_214043 PE=4 SV=1
jgi|Armme1_1|13639|g13442	10219770536.2489;11643784274.2971;10585188486.9903	7567816711.99541;8151042640.96277;3218860957.25887	1.71345	0.0924251	0.0924251	Non	>jgi|Armosto1|268822|mRNA_AROS_09298_AROS_09298 >tr|A0A284RB41|A0A284RB41_ARMOS Probable Septin 3 OS=Armillaria ostoyae OX=47428 GN=ARMOST_09298 PE=3 SV=1
jgi|Armosto1|271380|mRNA_AROS_11315_AROS_11315	1126186804.8919;1368335799.71817;1035720939.92314	67804816.0343693;940045336.555014;376985230.744532	2.54922	0.0926299	0.0926299	Non	>tr|A0A284RGT2|A0A284RGT2_ARMOS FAD-binding PCMH-type domain-containing protein OS=Armillaria ostoyae OX=47428 GN=ARMOST_11315 PE=3 SV=1
tr|A0A2H3DVW5|A0A2H3DVW5_ARMGA	4686847535.77481;4204444123.93657;4011912630.00513	5145823090.35398;6736838384.12558;5282285725.84464	0.751718	0.0931103	0.0931103	Non	Alanine--glyoxylate transaminase OS=Armillaria gallica OX=47427 GN=ARMGADRAFT_1007923 PE=3 SV=1
jgi|Armme1_1|5407|g19953	5825787459.91001;8446917591.08688;5517197786.67441	8336839603.89057;10391840750.7981;13567576412.3741	0.612762	0.0931963	0.0931963	Non	-
tr|A0A2H3EBY8|A0A2H3EBY8_ARMGA	800347148.687446;641735159.010065;1014065523.1588	683036660.745078;461172402.083373;359423657.734447	1.63348	0.0932948	0.0932948	Non	Het-C-domain-containing protein OS=Armillaria gallica OX=47427 GN=ARMGADRAFT_1050772 PE=4 SV=1
jgi|Armosto1|270920|mRNA_AROS_10855_AROS_10855	4495093463.9651;3242261709.7412;6400032522.87043	3061748501.32712;2312033561.02702;1238919726.58014	2.13791	0.0934105	0.0934105	Non	>tr|A0A284RFI2|A0A284RFI2_ARMOS Related to Tyrosyl-tRNA synthetase OS=Armillaria ostoyae OX=47428 GN=ARMOST_10855 PE=4 SV=1
jgi|Armosto1|271872|mRNA_AROS_11738_AROS_11738	218535622.220643;325627252.03989;245516340.136113	738622808.074791;366458796.655641;684601046.897245	0.44124	0.0937164	0.0937164	Non	>tr|A0A284RHY7|A0A284RHY7_ARMOS Uncharacterized protein OS=Armillaria ostoyae OX=47428 GN=ARMOST_11738 PE=3 SV=1
jgi|Armme1_1|12996|g12726	492702281.331706;690532810.98644;626449142.513681	805205306.198875;979109938.821408;701297754.478653	0.728064	0.0937294	0.0937294	Non	-
jgi|Armme1_1|1588|g16047	1030309768.98705;743373582.60975;1135481265.11329	1106310468.76273;1512555137.8373;1652133209.17037	0.681144	0.094145	0.094145	Non	-
jgi|Armosto1|262312|mRNA_AROS_05714_AROS_05714	1150473621.6182;1420135768.26405;1128106998.4933	847720319.565466;998412448.176568;408264530.415026	1.64067	0.0944479	0.0944479	Non	>tr|A0A284R0Z8|A0A284R0Z8_ARMOS Eukaryotic translation initiation factor 3 subunit F OS=Armillaria ostoyae OX=47428 GN=ARMOST_05714 PE=3 SV=1
jgi|Armosto1|251843|mRNA_AROS_02088_AROS_02088	2156547383.11897;1610642762.32113;2051032818.00363	929502859.599736;1732301732.43498;833441984.768628	1.66461	0.0946392	0.0946392	Non	>tr|A0A284QQR0|A0A284QQR0_ARMOS Serine/threonine-protein phosphatase OS=Armillaria ostoyae OX=47428 GN=ARMOST_02088 PE=3 SV=1
jgi|Armosto1|251043|mRNA_AROS_01288_AROS_01288	37469782.140112;NA;35318582.5933478	17758339.7652178;23898344.9159118;NA	1.74734	0.0950437	0.0950437	Non	>tr|A0A284QNI1|A0A284QNI1_ARMOS Uncharacterized protein OS=Armillaria ostoyae OX=47428 GN=ARMOST_01288 PE=4 SV=1
jgi|Armme1_1|1167|g15612	148098772.790386;155552023.010499;140381109.346181	188489540.482691;222116732.651157;167916025.381654	0.767528	0.095773	0.095773	Non	-
tr|A0A2H3C148|A0A2H3C148_9AGAR	18042361128.6765;11982445583.3375;15749771693.737	10987329997.986;11131770276.0792;9036642527.69283	1.46922	0.0958014	0.0958014	Non	Inorganic diphosphatase OS=Armillaria solidipes OX=1076256 GN=ARMSODRAFT_948662 PE=3 SV=1
tr|A0A2H3E723|A0A2H3E723_ARMGA	113208067.673343;131005082.738216;105483171.538903	129818280.789012;162482483.51071;138991081.600337	0.810811	0.0959451	0.0959451	Non	Nuclear distribution protein PAC1 OS=Armillaria gallica OX=47427 GN=PAC1 PE=3 SV=1
jgi|Armme1_1|4224|g18767	1273431982.45007;976313317.515843;540139064.186752	297758447.104698;245089344.975546;421621896.480152	2.89266	0.0961965	0.0961965	Non	-
tr|A0A2H3E5X0|A0A2H3E5X0_ARMGA	3203675010.55038;3851611880.68819;3615052450.35749	2599342478.58758;2274216399.8414;3313155313.02437	1.30337	0.0966113	0.0966113	Non	Ricin B-type lectin domain-containing protein OS=Armillaria gallica OX=47427 GN=ARMGADRAFT_490573 PE=4 SV=1
jgi|Armme1_1|4039|g18586	212413108.799056;570159931.993036;355190380.099194	92147435.0816315;104259812.435351;39628854.6631815	4.82029	0.0968465	0.0968465	Non	-
tr|A0A2H3D168|A0A2H3D168_ARMGA	1235934763.32035;698859235.605871;956785128.216203	591069641.591164;549819504.570911;442594883.125575	1.82609	0.0970356	0.0970356	Non	Ribose-5-phosphate isomerase OS=Armillaria gallica OX=47427 GN=ARMGADRAFT_996855 PE=3 SV=1
tr|A0A2H3DNP8|A0A2H3DNP8_ARMGA	9402249.86443701;148194345.870829;63548521.5695922	151287776.187376;158208356.439211;248516678.526435	0.396308	0.0971585	0.0971585	Non	FTHFS-domain-containing protein OS=Armillaria gallica OX=47427 GN=ARMGADRAFT_1010400 PE=3 SV=1
tr|A0A2H3DYN0|A0A2H3DYN0_ARMGA	134309145050.812;100757744072.63;144660261243.978	107176081860.486;73723767873.8389;39251677240.1194	1.72484	0.0972065	0.0972065	Non	Phosphopyruvate hydratase OS=Armillaria gallica OX=47427 GN=ARMGADRAFT_371831 PE=3 SV=1
tr|A0A2H3DH90|A0A2H3DH90_ARMGA	2619013085.71883;4280502810.36406;3655766711.13264	2863110564.91033;2079287317.27178;1582583614.28091	1.61767	0.0973582	0.0973582	Non	Uncharacterized protein OS=Armillaria gallica OX=47427 GN=ARMGADRAFT_995701 PE=4 SV=1
tr|A0A2H3B0B6|A0A2H3B0B6_9AGAR	858930202.42263;1527738794.11516;1444213765.50655	1598845951.43107;1893221631.85503;2431953537.36101	0.646669	0.0977179	0.0977179	Non	Dihydroorotate dehydrogenase (quinone), mitochondrial OS=Armillaria solidipes OX=1076256 GN=ARMSODRAFT_966860 PE=3 SV=1
tr|A0A2H3DEY1|A0A2H3DEY1_ARMGA	1032697803.26767;620358665.03518;681756142.163608	1188850755.69341;2064449333.88992;2670031770.64411	0.394172	0.098279	0.098279	Non	Uncharacterized protein OS=Armillaria gallica OX=47427 GN=ARMGADRAFT_1079282 PE=4 SV=1
tr|A0A2H3CDH3|A0A2H3CDH3_9AGAR	132617197.358374;136565373.024941;76635248.2473215	154733720.406777;152870621.709365;198102231.246458	0.683831	0.098526	0.098526	Non	HCP-like protein OS=Armillaria solidipes OX=1076256 GN=ARMSODRAFT_951772 PE=4 SV=1
jgi|Armme1_1|7481|g4753	475676105.003293;NA;423983978.630892	308754797.89907;NA;217225366.836099	1.71044	0.0988566	0.0988566	Non	-
jgi|Armme1_1|24|g14362	235922544.15315;104740817.388175;220153017.479752	70426259.4641023;53390478.2571964;88707565.336646	2.63883	0.099311	0.099311	Non	-
tr|A0A2H3C186|A0A2H3C186_9AGAR	2296933313.27535;1069144945.84498;1939380189.60237	1088629707.84643;945035100.878116;359784018.32973	2.21666	0.0994331	0.0994331	Non	UDP-N-acetylglucosamine diphosphorylase OS=Armillaria solidipes OX=1076256 GN=ARMSODRAFT_1078931 PE=4 SV=1
tr|A0A2H3CWM6|A0A2H3CWM6_ARMGA	1591548634.17252;1313693638.15316;1026684866.7409	1841234750.31931;2308882130.92821;1563724743.12781	0.688141	0.0995043	0.0995043	Non	Aldo/keto reductase OS=Armillaria gallica OX=47427 GN=ARMGADRAFT_546784 PE=4 SV=1
tr|A0A2H3C9U4|A0A2H3C9U4_9AGAR	232249036.100198;223384362.037544;265889049.960213	269685728.75188;293063302.750427;351051279.904058	0.789584	0.0998719	0.0998719	Non	Nop domain-containing protein OS=Armillaria solidipes OX=1076256 GN=ARMSODRAFT_1002080 PE=3 SV=1
jgi|Armme1_1|2301|g16817	536596383.779083;755823188.651303;677497762.847839	829353978.123841;746560659.447343;947219836.719056	0.780742	0.100978	0.100978	Non	-
jgi|Armme1_1|12002|g11539	90288019.5034022;56831851.1163738;60842892.7604268	109891341.572632;96840820.7444228;164060167.012134	0.56086	0.101067	0.101067	Non	-
tr|A0A2H3B498|A0A2H3B498_9AGAR	147346796.038191;254872658.218526;251737728.453541	325804103.068359;357542875.667781;262078248.928888	0.691707	0.101145	0.101145	Non	Acyl-CoA N-acyltransferase OS=Armillaria solidipes OX=1076256 GN=ARMSODRAFT_963009 PE=4 SV=1
tr|A0A2H3CYC5|A0A2H3CYC5_ARMGA	2801164211.16605;4790496318.30419;4168174378.31183	3071761585.31543;2379461034.18262;1198979760.60303	1.76834	0.101442	0.101442	Non	Saccharopine dehydrogenase OS=Armillaria gallica OX=47427 GN=ARMGADRAFT_439681 PE=3 SV=1
tr|A0A2H3D583|A0A2H3D583_ARMGA	237670382.009603;NA;134938692.854808	398367389.196273;378322617.881754;452408703.337093	0.454735	0.101463	0.101463	Non	Alpha beta-hydrolase OS=Armillaria gallica OX=47427 GN=ARMGADRAFT_1166851 PE=3 SV=1
jgi|Armme1_1|2467|g16980	25166832763.3231;31587572782.2133;22703912842.2081	21572332477.1624;19949865621.2883;11198926219.5843	1.50714	0.101982	0.101982	Non	>jgi|Armosto1|255734|mRNA_AROS_15753_AROS_15753 >tr|A0A284RUC6|A0A284RUC6_ARMOS ATP-dependent RNA helicase eIF4A OS=Armillaria ostoyae OX=47428 GN=ARMOST_15753 PE=3 SV=1 >tr|A0A2H3CQ81|A0A2H3CQ81_9AGAR ATP-dependent RNA helicase eIF4A OS=Armillaria solidipes OX=1076256 GN=ARMSODRAFT_60390 PE=3 SV=1
tr|A0A2H3DNR8|A0A2H3DNR8_ARMGA	4317007077.71894;3448941182.38601;3810782104.51765	3546526099.10361;2194511480.25921;1990511808.14034	1.49734	0.102037	0.102037	Non	Uncharacterized protein OS=Armillaria gallica OX=47427 GN=ARMGADRAFT_1077009 PE=3 SV=1
tr|A0A2H3DDP9|A0A2H3DDP9_ARMGA	22030886469.7103;24587371468.7525;22679505058.325	30085258026.5051;33650707975.8281;25286502970.9506	0.77843	0.102129	0.102129	Non	Aconitate hydratase, mitochondrial OS=Armillaria gallica OX=47427 GN=ARMGADRAFT_996838 PE=3 SV=1
tr|A0A2H3C404|A0A2H3C404_9AGAR	319793356.642889;666914587.306324;260072726.992333	73188427.3174548;37641862.8863728;NA	7.49964	0.102164	0.102164	Non	Extradiol ring-cleavage dioxygenase, class III enzyme, subunit B OS=Armillaria solidipes OX=1076256 GN=ARMSODRAFT_946651 PE=3 SV=1
tr|A0A2H3EDY3|A0A2H3EDY3_ARMGA	4714436953.10196;2508975910.80499;2835301652.47612	1304858197.21566;1776487408.61193;1266187011.62316	2.31366	0.102199	0.102199	Non	26S proteasome subunit P45 OS=Armillaria gallica OX=47427 GN=ARMGADRAFT_987575 PE=3 SV=1
tr|A0A2H3BK83|A0A2H3BK83_9AGAR	1948788400.70512;1850347717.23051;2782798951.39999	3245682539.63495;2826110595.89402;2846728582.5308	0.738007	0.102332	0.102332	Non	Aldehyde dehydrogenase OS=Armillaria solidipes OX=1076256 GN=ARMSODRAFT_1017172 PE=3 SV=1
tr|A0A2H3E0K4|A0A2H3E0K4_ARMGA	1232784590.43953;1262213916.70803;797199766.785005	925984749.009248;619367627.563838;445657948.185473	1.65353	0.102998	0.102998	Non	BTB domain-containing protein OS=Armillaria gallica OX=47427 GN=ARMGADRAFT_923916 PE=4 SV=1
tr|A0A2H3B4A0|A0A2H3B4A0_9AGAR	536139100.618964;607348626.56732;481591541.740435	491858922.939399;390225831.984103;443772061.070163	1.22568	0.103003	0.103003	Non	NTP_transferase domain-containing protein OS=Armillaria solidipes OX=1076256 GN=ARMSODRAFT_964477 PE=4 SV=1
jgi|Armosto1|254099|mRNA_AROS_14118_AROS_14118	486889704.274199;438378250.035508;93253313.8698348	686076669.127115;618986829.760233;730474950.676666	0.500369	0.10338	0.10338	Non	>tr|A0A284RPP8|A0A284RPP8_ARMOS Probable RPL34B-ribosomal protein L34.e OS=Armillaria ostoyae OX=47428 GN=ARMOST_14118 PE=3 SV=1 >tr|A0A2H3B1Z0|A0A2H3B1Z0_9AGAR Ribosomal protein L34e OS=Armillaria solidipes OX=1076256 GN=ARMSODRAFT_990095 PE=3 SV=1 >tr|A0A2H3DR19|A0A2H3DR19_ARMGA Ribosomal protein L34e OS=Armillaria gallica OX=47427 GN=ARMGADRAFT_933507 PE=3 SV=1
tr|A0A2H3C715|A0A2H3C715_9AGAR	167858486.231508;76875316.5343976;46212243.923456	216057094.237901;279315188.944405;139747838.85043	0.458096	0.103414	0.103414	Non	Mitochondrial carrier OS=Armillaria solidipes OX=1076256 GN=ARMSODRAFT_952966 PE=3 SV=1
tr|A0A2H3E1D6|A0A2H3E1D6_ARMGA	NA;167385153.383113;167463363.165371	78748846.2097032;62611037.4879399;144937031.422493	1.75438	0.103707	0.103707	Non	TFIID and SAGA subunit OS=Armillaria gallica OX=47427 GN=ARMGADRAFT_1007282 PE=4 SV=1
jgi|Armme1_1|11039|g10231	4860208662.69974;1957150125.32974;4173782975.45942	1577105832.14113;959347845.910174;1181177947.19609	2.95649	0.103952	0.103952	Non	-
jgi|Armosto1|251626|mRNA_AROS_01871_AROS_01871	202932104.612599;78284403.7776859;163584083.471615	67519758.868576;33069663.0513616;NA	2.94796	0.103976	0.103976	Non	>tr|A0A284QQ97|A0A284QQ97_ARMOS Probable ribose-5-phosphate isomerase OS=Armillaria ostoyae OX=47428 GN=ARMOST_01871 PE=3 SV=1 >tr|A0A2H3BSD4|A0A2H3BSD4_9AGAR Uncharacterized protein OS=Armillaria solidipes OX=1076256 GN=ARMSODRAFT_914155 PE=3 SV=1 >tr|A0A2H3CVU2|A0A2H3CVU2_ARMGA Uncharacterized protein OS=Armillaria gallica OX=47427 GN=ARMGADRAFT_977173 PE=3 SV=1
tr|A0A2H3DR08|A0A2H3DR08_ARMGA	3816739300.54928;2128642447.77994;3539596046.14026	1444860957.12432;2594217864.45721;940805418.123033	1.90466	0.104244	0.104244	Non	Ribosomal protein S19e OS=Armillaria gallica OX=47427 GN=ARMGADRAFT_987454 PE=3 SV=1
tr|A0A2H3DZS9|A0A2H3DZS9_ARMGA	698830287.141133;966385657.392675;551096601.206597	881079224.600402;1122828282.2855;1329610476.39282	0.664857	0.104418	0.104418	Non	Uncharacterized protein OS=Armillaria gallica OX=47427 GN=ARMGADRAFT_966378 PE=4 SV=1
jgi|Armme1_1|11208|g10446	340391422.544228;439018744.237002;NA	332371242.83727;106163801.453377;118681158.450234	2.09814	0.104564	0.104564	Non	-
tr|A0A2H3D3C0|A0A2H3D3C0_ARMGA	4675720312.21192;2925577357.98968;3117704905.14871	1981417926.15569;1827895112.09863;2522163806.37999	1.69297	0.104667	0.104667	Non	ClpP/crotonase OS=Armillaria gallica OX=47427 GN=ARMGADRAFT_947490 PE=3 SV=1
jgi|Armme1_1|7544|g4836	25265910781.3488;29020792269.7235;28071548038.2799	61662555775.2325;41658623166.4703;85030686062.7834	0.437257	0.105003	0.105003	Non	-
tr|A0A2H3CLE9|A0A2H3CLE9_9AGAR	2500424319.5281;4277300339.35659;3669788204.00164	2447342059.48572;2506174786.07194;1012529188.60403	1.75116	0.105011	0.105011	Non	CNDP dipeptidase OS=Armillaria solidipes OX=1076256 GN=ARMSODRAFT_876499 PE=3 SV=1
tr|A0A2H3E9W3|A0A2H3E9W3_ARMGA	37078550.9920106;26487637.702812;43446893.9409596	21665246.6799368;NA;9887574.01335248	2.26104	0.10513	0.10513	Non	Maf/Ham1 OS=Armillaria gallica OX=47427 GN=ARMGADRAFT_278479 PE=3 SV=1
tr|A0A2H3C8X4|A0A2H3C8X4_9AGAR	510531243.652327;250225072.16893;280933592.494094	110685171.654588;119892218.821282;NA	3.01183	0.105392	0.105392	Non	ABM domain-containing protein OS=Armillaria solidipes OX=1076256 GN=ARMSODRAFT_1080453 PE=4 SV=1
tr|A0A2H3DWR8|A0A2H3DWR8_ARMGA	831188357.37544;965665101.415994;821555619.213001	760444114.532203;665017405.640853;430306586.826452	1.41096	0.105454	0.105454	Non	Heat shock protein 70 OS=Armillaria gallica OX=47427 GN=ARMGADRAFT_1053045 PE=4 SV=1
jgi|Armme1_1|5345|g19894	147006374.130103;123022923.752089;90770990.3174718	93960615.1551907;75667149.7680998;64873315.5646825	1.53859	0.105464	0.105464	Non	-
jgi|Armme1_1|4389|g18938	717883752.146072;931118445.422875;627487771.615088	609625419.756892;550883112.229257;412925194.114009	1.44683	0.105549	0.105549	Non	-
jgi|Armosto1|250966|mRNA_AROS_01211_AROS_01211	32972656306.5463;16487921981.9765;29049417337.2546	16834610215.305;12582741217.4025;10061628180.8738	1.98865	0.105714	0.105714	Non	>tr|A0A284QNA9|A0A284QNA9_ARMOS Probable SSC1-mitochondrial HSP70 member OS=Armillaria ostoyae OX=47428 GN=ARMOST_01211 PE=3 SV=1
tr|A0A2H3BTX4|A0A2H3BTX4_9AGAR	863706270.983868;846813396.151139;901426197.111205	1081593486.66545;1470404760.26583;1791832999.94143	0.6013	0.105759	0.105759	Non	Adenylosuccinate lyase OS=Armillaria solidipes OX=1076256 GN=ARMSODRAFT_953521 PE=3 SV=1
tr|A0A2H3E0N6|A0A2H3E0N6_ARMGA	98463226.2215211;104172378.784349;80509334.7955699	115366964.978853;NA;112657130.4991	0.827822	0.105815	0.105815	Non	MFS general substrate transporter OS=Armillaria gallica OX=47427 GN=ARMGADRAFT_1007089 PE=4 SV=1
tr|A0A2H3DKG5|A0A2H3DKG5_ARMGA	282514617.245226;173746061.421707;156189044.269597	82314767.0210364;115828187.089702;93245706.4332329	2.10183	0.105869	0.105869	Non	Adenylyl-sulfate kinase OS=Armillaria gallica OX=47427 GN=ARMGADRAFT_996150 PE=3 SV=1
tr|A0A2H3E7K9|A0A2H3E7K9_ARMGA	123303863.66396;182504819.627147;145153610.067147	318316842.068089;350248628.08493;645081501.614632	0.34329	0.105951	0.105951	Non	P-loop containing nucleoside triphosphate hydrolase protein OS=Armillaria gallica OX=47427 GN=ARMGADRAFT_1157523 PE=4 SV=1
tr|A0A2H3E3S9|A0A2H3E3S9_ARMGA	362173343.737873;456272056.789765;434733789.830455	155193781.022456;328385581.774495;325862074.293834	1.5482	0.105997	0.105997	Non	Cytochrome b5 OS=Armillaria gallica OX=47427 GN=ARMGADRAFT_1005507 PE=4 SV=1
tr|A0A2H3BTN9|A0A2H3BTN9_9AGAR	309235196.568152;350630544.430738;326960441.122949	624013589.99235;488524189.149221;906931522.166508	0.488656	0.106515	0.106515	Non	AAA-domain-containing protein OS=Armillaria solidipes OX=1076256 GN=ARMSODRAFT_959425 PE=3 SV=1
jgi|Armme1_1|12033|g11570	1941014586.9831;1929008411.35157;699828288.528091	345776146.266668;NA;399075335.23533	4.09017	0.107104	0.107104	Non	-
jgi|Armme1_1|556|g14934	4661036441.84812;5244446583.61354;4640023579.08106	4303912163.66101;2494488232.78888;1847568772.01174	1.68235	0.107287	0.107287	Non	-
tr|A0A2H3E6C1|A0A2H3E6C1_ARMGA	345553641.329566;507591654.684525;695414114.847111	842957339.073728;953701533.649821;622186591.794371	0.640206	0.107794	0.107794	Non	NAD(P)-binding protein OS=Armillaria gallica OX=47427 GN=ARMGADRAFT_955701 PE=4 SV=1
tr|A0A2H3B8R2|A0A2H3B8R2_9AGAR	859133439.382683;983879155.270998;1284680335.53042	569257355.930138;659436748.174225;894439021.530059	1.47315	0.107901	0.107901	Non	Ribosomal protein L1 OS=Armillaria solidipes OX=1076256 GN=ARMSODRAFT_1045904 PE=4 SV=1
tr|A0A2H3BQF6|A0A2H3BQF6_9AGAR	5141895089.33275;3920465007.34887;3754280681.4011	3666322275.10793;3147293846.79688;2175737154.11538	1.42576	0.108021	0.108021	Non	Proteasome subunit alpha type OS=Armillaria solidipes OX=1076256 GN=ARMSODRAFT_932244 PE=3 SV=1
jgi|Armme1_1|2702|g17215	3142297448.61447;3675275820.83919;2929141791.78825	3796131535.10055;5043469944.36954;6076880838.44185	0.653419	0.108632	0.108632	Non	-
tr|A0A2H3CWW4|A0A2H3CWW4_ARMGA	1804744205.26778;1131112759.83959;1431438627.55924	841721489.968865;860077797.797925;1176757523.89396	1.51718	0.108759	0.108759	Non	Exo-beta-1,3-glucanase OS=Armillaria gallica OX=47427 GN=ARMGADRAFT_1016655 PE=3 SV=1
tr|A0A2H3CBS0|A0A2H3CBS0_9AGAR	113462113.873409;86034383.6157714;108406912.459364	73025150.9028706;48549750.3158497;NA	1.68842	0.109153	0.109153	Non	RRM domain-containing protein OS=Armillaria solidipes OX=1076256 GN=ARMSODRAFT_577092 PE=4 SV=1
jgi|Armosto1|257877|mRNA_AROS_03582_AROS_03582	665143761.012402;516998913.268978;804054718.854292	523422689.493547;463174873.291986;205369503.251315	1.66632	0.109245	0.109245	Non	>tr|A0A284QUW8|A0A284QUW8_ARMOS Pyrroline-5-carboxylate reductase OS=Armillaria ostoyae OX=47428 GN=ARMOST_03582 PE=3 SV=1
jgi|Armme1_1|1493|g15960	1850167665.83955;2027284240.39341;1230204239.16162	1420685222.81019;960267013.022324;473297605.843617	1.78949	0.109755	0.109755	Non	-
tr|A0A2H3E5X3|A0A2H3E5X3_ARMGA	19527515214.2614;26365143186.7762;20860346187.2105	18478199316.81;16914644507.3801;9412979109.36585	1.48983	0.109902	0.109902	Non	NAD(P)-binding protein OS=Armillaria gallica OX=47427 GN=ARMGADRAFT_1006170 PE=4 SV=1
tr|A0A2H3C1X6|A0A2H3C1X6_9AGAR	10921446140.8308;13805852513.2176;11390126040.5808	12991750954.9257;14799247053.5596;15700911136.4446	0.83044	0.110181	0.110181	Non	Proline--tRNA ligase OS=Armillaria solidipes OX=1076256 GN=ARMSODRAFT_955596 PE=3 SV=1
tr|A0A2H3BVR4|A0A2H3BVR4_9AGAR	237538277.985569;262666672.032964;133993540.372527	69382553.3222575;81103366.6885325;169885996.635863	1.97957	0.110547	0.110547	Non	GRAM-domain-containing protein OS=Armillaria solidipes OX=1076256 GN=ARMSODRAFT_879824 PE=3 SV=1
tr|A0A2H3DSU4|A0A2H3DSU4_ARMGA	16429675850.6585;31856580346.8411;26217075777.7175	9229176782.38054;19724669678.8115;10456823633.6999	1.89044	0.110844	0.110844	Non	Uncharacterized protein OS=Armillaria gallica OX=47427 GN=ARMGADRAFT_1164756 PE=4 SV=1
jgi|Armme1_1|5006|g19558	551178635.662863;930037611.457853;838381410.655796	536656197.791614;585831158.929092;291759949.960297	1.64016	0.110933	0.110933	Non	-
tr|A0A2H3BY73|A0A2H3BY73_9AGAR	461490165.191616;368924660.060929;595082543.651187	555653994.98025;752469590.882596;651219643.754272	0.727538	0.111177	0.111177	Non	S-adenosyl-L-methionine-dependent methyltransferase OS=Armillaria solidipes OX=1076256 GN=ARMSODRAFT_955750 PE=3 SV=1
jgi|Armme1_1|253|g14604	475437301.575231;1272782071.03269;768377809.220958	196373716.523939;206602504.893932;NA	4.16335	0.111502	0.111502	Non	-
jgi|Armme1_1|11287|g10546	64929127.8128293;95461657.6440211;76328852.6624064	106337147.7966;92422253.1267281;135339427.568144	0.708532	0.111607	0.111607	Non	-
tr|A0A2H3DNM9|A0A2H3DNM9_ARMGA	502823481.942329;144991874.863356;422903804.365428	628758528.891316;649805189.934763;670402839.443127	0.549378	0.112449	0.112449	Non	Mitochondrial pyruvate carrier OS=Armillaria gallica OX=47427 GN=ARMGADRAFT_1164216 PE=3 SV=1
tr|A0A2H3EBD0|A0A2H3EBD0_ARMGA	9400217494.83648;11711836783.206;8341230313.40027	11208339509.4398;12765261543.958;15679289500.7277	0.742778	0.112695	0.112695	Non	Heme peroxidase OS=Armillaria gallica OX=47427 GN=ARMGADRAFT_1004355 PE=4 SV=1
tr|A0A2H3CGF0|A0A2H3CGF0_ARMGA	1940963777.74309;3391937198.45299;1912791284.60635	3282487388.88929;3369207049.58749;4311594402.35287	0.660905	0.112959	0.112959	Non	RNA helicase OS=Armillaria gallica OX=47427 GN=ARMGADRAFT_975936 PE=3 SV=1
tr|A0A2H3BQH8|A0A2H3BQH8_9AGAR	3825630917.55158;4622766899.28777;3791203945.95613	5262732611.51481;4773760051.74711;4421384263.71551	0.84657	0.113617	0.113617	Non	Eukaryotic translation initiation factor 3 subunit E OS=Armillaria solidipes OX=1076256 GN=INT6 PE=3 SV=1
jgi|Armme1_1|4265|g18809	2880477434.8266;3214240088.42581;3239691893.10897	3418520998.38816;4257975992.24325;4825708851.62211	0.746621	0.113638	0.113638	Non	-
jgi|Armosto1|258736|mRNA_AROS_16992_AROS_16992	1286439147.89344;800257473.879995;1322849955.00713	1005457965.16874;352349581.484131;292372562.972276	2.06617	0.1137	0.1137	Non	>tr|A0A284RXQ8|A0A284RXQ8_ARMOS Related to Cytosol aminopeptidase OS=Armillaria ostoyae OX=47428 GN=ARMOST_16992 PE=3 SV=1
jgi|Armme1_1|13241|g12999	1030462196.70709;1160415369.55797;1162537553.20495	271462825.639896;891001205.642415;733850328.252476	1.76839	0.113779	0.113779	Non	>jgi|Armosto1|251878|mRNA_AROS_02123_AROS_02123 >tr|A0A284QR22|A0A284QR22_ARMOS Mitogen-activated protein kinase OS=Armillaria ostoyae OX=47428 GN=ARMOST_02123 PE=3 SV=1 >tr|A0A2H3BIC9|A0A2H3BIC9_9AGAR Mitogen-activated protein kinase OS=Armillaria solidipes OX=1076256 GN=ARMSODRAFT_887085 PE=3 SV=1
jgi|Armme1_1|153|g14491	2228035983.81749;2525028296.72995;271798849.547219	3352218144.95204;3312678272.19023;3862945461.22655	0.477293	0.114315	0.114315	Non	-
tr|A0A2H3DC59|A0A2H3DC59_ARMGA	66229844.3571664;520001229.838484;284999825.426103	467556897.475873;660684189.255001;1027556225.4273	0.404134	0.114636	0.114636	Non	MIF4G-domain-containing protein OS=Armillaria gallica OX=47427 GN=ARMGADRAFT_1166495 PE=3 SV=1
tr|A0A2H3C1P7|A0A2H3C1P7_9AGAR	1278157241.77129;717953968.987931;568597501.565306	612079076.373848;204238932.319831;95744206.5605227	2.81199	0.11475	0.11475	Non	RuvB-like helicase OS=Armillaria solidipes OX=1076256 GN=ARMSODRAFT_953907 PE=3 SV=1
jgi|Armme1_1|11461|g10789	451003138.052898;432813956.660023;111512413.472571	505570533.445916;569955829.806379;872673241.575015	0.510897	0.114815	0.114815	Non	-
tr|A0A2H3BCY0|A0A2H3BCY0_9AGAR	299820244.393712;196839880.474349;345577867.765671	237580714.414579;139175031.738324;114073347.638559	1.71595	0.114849	0.114849	Non	Aldo/keto reductase OS=Armillaria solidipes OX=1076256 GN=ARMSODRAFT_957777 PE=4 SV=1
tr|A0A2H3C0N0|A0A2H3C0N0_9AGAR	637859199.12533;380277419.782422;243262514.986059	538379169.901315;1149615438.12532;1289250089.72122	0.42368	0.114947	0.114947	Non	Uncharacterized protein OS=Armillaria solidipes OX=1076256 GN=ARMSODRAFT_949645 PE=3 SV=1
jgi|Armme1_1|2036|g16533	1603895279.49572;1061058706.55111;1405732557.29941	859050439.826115;825346411.917382;1179676444.71575	1.42129	0.115174	0.115174	Non	-
tr|A0A2H3EIP7|A0A2H3EIP7_ARMGA	1004244628.86029;521482372.679441;501034678.518776	239042083.42909;212859406.735928;261717888.333605	2.84012	0.115842	0.115842	Non	NADH-ubiquinone oxidoreductase 30.4 kDa subunit OS=Armillaria gallica OX=47427 GN=ARMGADRAFT_1058797 PE=3 SV=1
tr|A0A2H3E278|A0A2H3E278_ARMGA	1738133291.61051;1567329341.94505;1872907927.11232	1415453160.90639;1144428709.42104;1608769817.53808	1.24222	0.115861	0.115861	Non	Zf-PARP-domain-containing protein OS=Armillaria gallica OX=47427 GN=ARMGADRAFT_1045564 PE=4 SV=1
jgi|Armme1_1|4252|g18796	385642131.699956;485574666.508146;349862212.808975	582887779.269183;666855739.865154;1036493168.19029	0.5341	0.116091	0.116091	Non	-
tr|A0A2H3DRW8|A0A2H3DRW8_ARMGA	7296206865.89114;10099792939.8191;7485919248.39154	9093864836.59253;11490901997.7552;12743551851.1622	0.74657	0.116936	0.116936	Non	Pkinase-domain-containing protein OS=Armillaria gallica OX=47427 GN=ARMGADRAFT_988537 PE=3 SV=1
tr|A0A2H3DWT3|A0A2H3DWT3_ARMGA	3841381781.95567;3223887532.33582;2921611730.80305	1065446261.13475;3024322418.14989;1147099846.90224	1.90703	0.117019	0.117019	Non	Hydroxymethylglutaryl-CoA synthase OS=Armillaria gallica OX=47427 GN=ARMGADRAFT_985537 PE=3 SV=1
tr|A0A2H3EZP5|A0A2H3EZP5_ARMGA	29562848209.2625;17631204131.6445;28545162908.5215	18750627367.6632;17719572278.449;10772739755.5639	1.60319	0.11705	0.11705	Non	Ketol-acid reductoisomerase, mitochondrial OS=Armillaria gallica OX=47427 GN=ARMGADRAFT_979341 PE=3 SV=1
tr|A0A2H3E0M6|A0A2H3E0M6_ARMGA	429256783.327261;449626929.449258;445535532.485088	510531971.458143;780504187.803185;843568117.496058	0.620452	0.117671	0.117671	Non	Cytochrome c oxidase subunit 9, mitochondrial OS=Armillaria gallica OX=47427 GN=ARMGADRAFT_1161322 PE=3 SV=1
tr|A0A2H3DP41|A0A2H3DP41_ARMGA	372878850.608648;285568342.825158;297588010.135157	352316223.646422;411432330.357288;489273592.23446	0.762983	0.117838	0.117838	Non	Presequence translocated-associated motor subunit PAM17 OS=Armillaria gallica OX=47427 GN=ARMGADRAFT_1012912 PE=3 SV=1
tr|A0A2H3BT51|A0A2H3BT51_9AGAR	1012526534.98244;1899185400.09447;1140830204.98554	2028777107.18149;2250646328.89411;1810091270.1024	0.665495	0.118041	0.118041	Non	P-loop containing nucleoside triphosphate hydrolase protein OS=Armillaria solidipes OX=1076256 GN=ARMSODRAFT_953191 PE=4 SV=1
tr|A0A2H3DVH9|A0A2H3DVH9_ARMGA	3241426275.88016;917427881.865927;2459369849.22183	703847638.007273;216037098.752219;425573851.008413	4.91894	0.118085	0.118085	Non	Proteasome subunit alpha type OS=Armillaria gallica OX=47427 GN=ARMGADRAFT_964204 PE=3 SV=1
tr|A0A2H3DMN8|A0A2H3DMN8_ARMGA	5798858562.70303;8091043000.38141;6638917216.19406	8134683556.88329;8082105107.55149;10431838632.427	0.770352	0.11861	0.11861	Non	Protein-synthesizing GTPase OS=Armillaria gallica OX=47427 GN=ARMGADRAFT_988382 PE=4 SV=1
jgi|Armme1_1|8595|g6602	537968233.259438;194229866.603258;186174266.427219	675558420.541194;609644152.613161;482666981.320953	0.51948	0.118765	0.118765	Non	-
jgi|Armosto1|250294|mRNA_AROS_00539_AROS_00539	2381175033.21719;1403242733.69963;2331930058.47918	1125163933.20919;1699999573.92226;521393733.293945	1.82765	0.118832	0.118832	Non	>tr|A0A284QLG1|A0A284QLG1_ARMOS Uncharacterized protein OS=Armillaria ostoyae OX=47428 GN=ARMOST_00539 PE=4 SV=1
jgi|Armosto1|266376|mRNA_AROS_21341_AROS_21341	866094305.264487;576084503.356861;500743862.370382	364864151.419163;394578744.808072;324288499.694435	1.79281	0.119386	0.119386	Non	>tr|A0A284S9Y2|A0A284S9Y2_ARMOS Related to MKT1-retroviral protease signature protein OS=Armillaria ostoyae OX=47428 GN=ARMOST_21341 PE=3 SV=1
jgi|Armosto1|264802|mRNA_AROS_06778_AROS_06778	830781883.455334;359661512.671813;519273005.539484	214767120.354722;NA;199543673.627586	2.7511	0.11941	0.11941	Non	>tr|A0A284R3Y8|A0A284R3Y8_ARMOS 3,4-dihydroxy-2-butanone 4-phosphate synthase OS=Armillaria ostoyae OX=47428 GN=ARMOST_06778 PE=3 SV=1
tr|A0A2H3CFU7|A0A2H3CFU7_9AGAR	2419129535.50703;3455586309.72652;3036224452.14332	1762032158.0514;2632494609.1989;953826447.632562	1.66611	0.11947	0.11947	Non	Aspartate aminotransferase OS=Armillaria solidipes OX=1076256 GN=ARMSODRAFT_270790 PE=3 SV=1
jgi|Armme1_1|9972|g8689	1383078322.39849;1226346241.42432;1490536623.4293	1279329343.44366;901177698.669795;1104096815.86523	1.24824	0.119528	0.119528	Non	-
tr|A0A2H3D8R6|A0A2H3D8R6_ARMGA	1510253850.15145;511394589.0059;1242200405.28287	362581889.933538;NA;270318494.541007	3.43798	0.119576	0.119576	Non	Metallo-hydrolase/oxidoreductase OS=Armillaria gallica OX=47427 GN=ARMGADRAFT_932009 PE=4 SV=1
tr|A0A2H3CFX2|A0A2H3CFX2_9AGAR	209862484.950395;200947049.541434;280647969.491207	1488792235.52349;438140700.444631;1387988892.82853	0.208589	0.119746	0.119746	Non	Uncharacterized protein OS=Armillaria solidipes OX=1076256 GN=ARMSODRAFT_946968 PE=4 SV=1
jgi|Armosto1|271763|mRNA_AROS_11629_AROS_11629	863503034.023815;685408857.374483;1287121113.91873	552650069.783756;615520256.651551;359832066.409101	1.85604	0.119753	0.119753	Non	>tr|A0A284RHP1|A0A284RHP1_ARMOS Eukaryotic translation initiation factor 5A OS=Armillaria ostoyae OX=47428 GN=ARMOST_11629 PE=3 SV=1 >tr|A0A2H3BLT5|A0A2H3BLT5_9AGAR Eukaryotic translation initiation factor 5A OS=Armillaria solidipes OX=1076256 GN=ARMSODRAFT_910691 PE=3 SV=1 >tr|A0A2H3DWL2|A0A2H3DWL2_ARMGA Eukaryotic translation initiation factor 5A OS=Armillaria gallica OX=47427 GN=ARMGADRAFT_993…
jgi|Armme1_1|746|g15133	24029213.8794282;52084187.8477946;58313830.8985006	53086484.6511887;95100968.7107094;108018088.435834	0.524685	0.120245	0.120245	Non	-
tr|A0A2H3B5Z3|A0A2H3B5Z3_9AGAR	9375320967.23003;9367628005.73547;6824831825.34593	9151597933.46208;13473676768.2512;12739948245.2094	0.722964	0.120471	0.120471	Non	NAD(P)-binding protein OS=Armillaria solidipes OX=1076256 GN=ARMSODRAFT_960240 PE=4 SV=1
jgi|Armme1_1|2676|g17192	740595482.431958;1023910042.86442;2042256402.09674	393451055.165975;122918904.812006;267483657.85812	4.85647	0.120508	0.120508	Non	-
tr|A0A2H3DI85|A0A2H3DI85_ARMGA	2809700163.48826;1844022836.99075;1387608479.47986	5272384863.64769;2475513997.40235;5721685411.69204	0.448517	0.120749	0.120749	Non	Aldo/keto reductase OS=Armillaria gallica OX=47427 GN=ARMGADRAFT_938103 PE=4 SV=1
tr|A0A2H3DN30|A0A2H3DN30_ARMGA	23624264236.5233;11322736555.7979;15815205327.1256	6092104631.23142;11128487536.393;7317001767.00626	2.06875	0.121052	0.121052	Non	Nucleoside diphosphate kinase OS=Armillaria gallica OX=47427 GN=ARMGADRAFT_923836 PE=3 SV=1
jgi|Armme1_1|717|g15102	547876035.062006;159863349.60431;428943432.59011	93401325.779267;NA;70786832.9332631	4.61537	0.121277	0.121277	Non	-
tr|A0A2H3EAX7|A0A2H3EAX7_ARMGA	14447099.3053446;39262694.8604991;29696483.2674313	6245097.33793573;10414163.3806646;12349557.6003203	2.8752	0.121435	0.121435	Non	Uncharacterized protein OS=Armillaria gallica OX=47427 GN=ARMGADRAFT_1006535 PE=3 SV=1
tr|A0A2H3E960|A0A2H3E960_ARMGA	492244998.171587;643976888.715296;514142177.778533	747246689.419679;626162898.714379;639387804.209174	0.819936	0.12148	0.12148	Non	Tryptophan synthase OS=Armillaria gallica OX=47427 GN=ARMGADRAFT_728119 PE=3 SV=1
tr|A0A2H3D2R4|A0A2H3D2R4_ARMGA	90181320.0993745;148614670.19056;96312076.5734786	384051385.331902;507931746.174341;177441557.116946	0.313354	0.121594	0.121594	Non	NADH dehydrogenase [ubiquinone] flavoprotein 1, mitochondrial (Fragment) OS=Armillaria gallica OX=47427 GN=ARMGADRAFT_1137229 PE=3 SV=1
tr|A0A2H3B3G8|A0A2H3B3G8_9AGAR	377411034.817823;228768516.418858;259948091.500164	495322908.751571;325181627.840713;567219588.993996	0.624135	0.122699	0.122699	Non	NAD(P)-binding protein OS=Armillaria solidipes OX=1076256 GN=ARMSODRAFT_478022 PE=3 SV=1
jgi|Armme1_1|8683|g6728	192003037.085766;568278480.276145;250465407.804318	82268760.9594685;18377433.3115738;22210224.6892251	8.22706	0.122886	0.122886	Non	-
jgi|Armosto1|250236|mRNA_AROS_00481_AROS_00481	677134741.65551;410356628.720116;748799650.659435	175066595.460521;496560335.901165;351747977.054937	1.79435	0.123225	0.123225	Non	>tr|A0A284QLB7|A0A284QLB7_ARMOS Probable electron transfer flavoprotein subunit beta OS=Armillaria ostoyae OX=47428 GN=ARMOST_00481 PE=3 SV=1 >tr|A0A2H3CA38|A0A2H3CA38_9AGAR Probable electron transfer flavoprotein subunit beta OS=Armillaria solidipes OX=1076256 GN=ARMSODRAFT_952756 PE=3 SV=1
jgi|Armme1_1|4365|g18914	NA;23832789.2376166;22083851.2686681	48830472.9163367;29738338.8177534;61822262.5246267	0.490594	0.123579	0.123579	Non	-
tr|A0A2H3E973|A0A2H3E973_ARMGA	524961067.816067;1037240328.43302;799328956.442889	1727302091.96581;1148499306.63199;1044421101.2865	0.602397	0.123627	0.123627	Non	Alpha/beta-hydrolase OS=Armillaria gallica OX=47427 GN=ARMGADRAFT_660604 PE=4 SV=1
tr|A0A2H3CF25|A0A2H3CF25_9AGAR	2076726067.05828;2828862733.56399;1840191110.418	1041090110.89291;585719545.779759;2016457771.00066	1.85157	0.123748	0.123748	Non	RNA-binding domain-containing protein OS=Armillaria solidipes OX=1076256 GN=ARMSODRAFT_950780 PE=4 SV=1
jgi|Armme1_1|13862|g13699	790490156.124891;928316283.291336;796057274.773457	1515042753.00636;1178175273.39571;2266548024.12649	0.507053	0.124189	0.124189	Non	-
jgi|Armosto1|261072|mRNA_AROS_04474_AROS_04474	75212917991.4948;58080814809.2885;99287748949.0099	61954829578.1346;50460304813.2482;31763384070.1557	1.61315	0.124257	0.124257	Non	>tr|A0A284QXE2|A0A284QXE2_ARMOS Malate dehydrogenase OS=Armillaria ostoyae OX=47428 GN=ARMOST_04474 PE=3 SV=1
tr|A0A2H3BDB3|A0A2H3BDB3_9AGAR	266128637.340979;316544243.644943;780737495.527703	120878671.570618;5545466.49719114;14485294.7283594	9.67579	0.124369	0.124369	Non	Uncharacterized protein OS=Armillaria solidipes OX=1076256 GN=ARMSODRAFT_957959 PE=3 SV=1
tr|A0A2H3EDB2|A0A2H3EDB2_ARMGA	13521863044.7048;19657967970.4992;14332562284.867	11735154018.3744;13216309976.849;8114960245.15944	1.43688	0.124626	0.124626	Non	Elongation factor Tu OS=Armillaria gallica OX=47427 GN=ARMGADRAFT_1160317 PE=3 SV=1
tr|A0A2H3DIX8|A0A2H3DIX8_ARMGA	219917633.549001;206127046.396022;51861866.9205598	26089947.3072046;17830528.8798443;NA	7.25412	0.124691	0.124691	Non	Uncharacterized protein OS=Armillaria gallica OX=47427 GN=ARMGADRAFT_1166264 PE=4 SV=1
tr|A0A2H3D1G1|A0A2H3D1G1_ARMGA	162487949.562116;285232083.369373;395395712.614662	180632426.830601;88745584.6781263;92132192.193811	2.3322	0.124959	0.124959	Non	zf-Mss51 domain-containing protein OS=Armillaria gallica OX=47427 GN=ARMGADRAFT_1168579 PE=4 SV=1
tr|A0A2H3DYG5|A0A2H3DYG5_ARMGA	7745360547.60756;7066252277.98994;6491431883.79426	8845432104.12575;9768120210.41032;13685294206.833	0.659561	0.12505	0.12505	Non	Mitochondrial carrier OS=Armillaria gallica OX=47427 GN=ARMGADRAFT_1074010 PE=3 SV=1
jgi|Armme1_1|2806|g17322	432793106.432178;167469218.247059;441214835.423235	NA;105671390.50044;138666757.064583	2.84163	0.125118	0.125118	Non	-
tr|A0A2H3ELD4|A0A2H3ELD4_ARMGA	3394260469.83977;1430864046.13909;2454488292.44521	1546795956.28462;1235229289.14276;446438729.475251	2.25482	0.12545	0.12545	Non	Protein disulfide isomerase OS=Armillaria gallica OX=47427 GN=ARMGADRAFT_912095 PE=3 SV=1
tr|A0A2H3C101|A0A2H3C101_9AGAR	79552027.0886195;95065351.8568462;NA	185187929.005464;102690662.865323;148408505.157045	0.600353	0.125569	0.125569	Non	Nexin sorting protein OS=Armillaria solidipes OX=1076256 GN=ARMSODRAFT_926161 PE=4 SV=1 >tr|A0A2H3EKG2|A0A2H3EKG2_ARMGA Nexin sorting protein OS=Armillaria gallica OX=47427 GN=ARMGADRAFT_956463 PE=4 SV=1
tr|A0A2H3E4D7|A0A2H3E4D7_ARMGA	691767802.779302;412558327.537754;665968979.82222	664661298.507067;905379605.468197;1066679374.0551	0.6714	0.125657	0.125657	Non	Mitochondrial carrier with solute carrier repeats OS=Armillaria gallica OX=47427 GN=ARMGADRAFT_1062047 PE=3 SV=1
tr|A0A2H3CQR3|A0A2H3CQR3_ARMGA	1271297994.36951;1521413913.8754;2473806793.73138	912724178.322024;1301737595.18622;331087302.925425	2.06891	0.125927	0.125927	Non	Peptidyl-prolyl cis-trans isomerase OS=Armillaria gallica OX=47427 GN=ARMGADRAFT_1020204 PE=3 SV=1
jgi|Armme1_1|655|g15040	1142598189.41616;1191959708.98158;599912168.97273	1297370936.21539;1403568180.25374;1582463494.08248	0.685079	0.126746	0.126746	Non	-
tr|A0A2H3CKC0|A0A2H3CKC0_9AGAR	514087890.453249;1023870011.97682;1596372928.86268	359523839.95873;279446498.531855;170991102.461395	3.86973	0.127485	0.127485	Non	Ribosomal protein L22e OS=Armillaria solidipes OX=1076256 GN=ARMSODRAFT_949108 PE=3 SV=1 >tr|A0A2H3E0L9|A0A2H3E0L9_ARMGA Ribosomal protein L22e OS=Armillaria gallica OX=47427 GN=ARMGADRAFT_1007075 PE=3 SV=1
tr|A0A2H3DP42|A0A2H3DP42_ARMGA	3748350063.49155;7001802548.96453;4771098571.67864	6472240990.93186;8294826639.22059;7550155072.15383	0.695483	0.127508	0.127508	Non	Aldehyde dehydrogenase OS=Armillaria gallica OX=47427 GN=ARMGADRAFT_1010487 PE=3 SV=1
tr|A0A2H3C372|A0A2H3C372_9AGAR	2552554599.78161;3085100445.04945;2460616204.14352	3597583806.64762;3654477128.32275;5593397039.77159	0.630438	0.127887	0.127887	Non	ADP/ATP translocase OS=Armillaria solidipes OX=1076256 GN=ARMSODRAFT_927199 PE=3 SV=1
jgi|Armme1_1|9132|g7418	1140819866.01569;341183254.958691;525182805.12649	123801409.599639;79908449.4427369;3249972.08865156	9.69843	0.128327	0.128327	Non	-
jgi|Armme1_1|38|g14376	40115927359.9978;40915570209.2313;44954464081.652	33820769809.8926;35742469703.9076;19555568303.9797	1.41369	0.128541	0.128541	Non	-
jgi|Armosto1|268736|mRNA_AROS_09212_AROS_09212	2668704522.45171;4097161345.18621;1143790297.92455	3729197225.91742;4626627659.00931;6970214754.14637	0.516093	0.128602	0.128602	Non	>tr|A0A284RAS7|A0A284RAS7_ARMOS Mitochondrial import inner membrane translocase subunit TIM21 OS=Armillaria ostoyae OX=47428 GN=ARMOST_09212 PE=3 SV=1
tr|A0A2H3BRQ8|A0A2H3BRQ8_9AGAR	3422916881.2072;6095903562.72551;6000160318.82871	3090434633.83418;3936924050.92784;2347869398.46184	1.65532	0.129356	0.129356	Non	Alcohol oxidase OS=Armillaria solidipes OX=1076256 GN=ARMSODRAFT_954443 PE=3 SV=1
tr|A0A2H3BYG8|A0A2H3BYG8_9AGAR	538273088.699517;853178307.278493;445504373.612046	NA;282722672.738735;343339563.165019	1.95609	0.129427	0.129427	Non	Delta12-fatty acid desaturase OS=Armillaria solidipes OX=1076256 GN=ARMSODRAFT_992977 PE=4 SV=1
jgi|Armme1_1|2881|g17399	367538799.483264;378055705.520988;NA	676505604.16171;414314575.801817;647423845.483966	0.643403	0.12989	0.12989	Non	-
jgi|Armme1_1|9652|g8226	409405613.254116;574283113.415158;425754841.248791	NA;587846761.09645;608108504.538681	0.785672	0.129951	0.129951	Non	-
jgi|Armme1_1|13175|g12922	4099086247.30246;3757018893.30495;4345676091.7423	4776601894.28044;4602072766.15615;6049493433.2004	0.790877	0.129996	0.129996	Non	-
jgi|Armme1_1|9385|g7798	161476845.685854;178025363.305443;90641161.679796	257940651.857481;171588803.400372;338835055.723992	0.559817	0.130199	0.130199	Non	-
tr|A0A2H3CBH8|A0A2H3CBH8_9AGAR	479380098.600253;415160335.231326;575244727.814312	342663971.513544;104922925.851974;396384642.790556	1.74151	0.130416	0.130416	Non	Uncharacterized protein OS=Armillaria solidipes OX=1076256 GN=ARMSODRAFT_952585 PE=4 SV=1
tr|A0A2H3DN24|A0A2H3DN24_ARMGA	103823601.042911;181283877.555547;53868498.3444782	216616383.613824;165496038.542689;215651792.2367	0.567073	0.131021	0.131021	Non	Thioredoxin-like protein OS=Armillaria gallica OX=47427 GN=ARMGADRAFT_1053132 PE=4 SV=1
jgi|Armme1_1|2554|g17070	1404011729.28391;1602076152.37613;1278915944.01761	3133554040.55862;2123932577.0048;4810333466.22341	0.425614	0.131057	0.131057	Non	-
jgi|Armosto1|269955|mRNA_AROS_10061_AROS_10061	1705412141.04203;1258531075.04943;1632413358.68151	1293040953.95018;1071026650.03645;431111392.155916	1.64439	0.131178	0.131178	Non	>tr|A0A284RD91|A0A284RD91_ARMOS Related to NADH2 dehydrogenase (Ubiquinone) flavoprotein 1 OS=Armillaria ostoyae OX=47428 GN=ARMOST_10061 PE=3 SV=1
tr|A0A2H3B4I2|A0A2H3B4I2_9AGAR	563322044.02601;468161230.40501;206219808.084376	1412205674.20748;767767157.820529;674583022.3484	0.433589	0.131303	0.131303	Non	Acetyl CoA carboxylase OS=Armillaria solidipes OX=1076256 GN=ARMSODRAFT_1087067 PE=4 SV=1
tr|A0A2H3DTM9|A0A2H3DTM9_ARMGA	300744972.561951;230645965.04699;366578948.196122	37539142.080147;236711793.296232;195495622.940583	1.91161	0.131351	0.131351	Non	Uncharacterized protein OS=Armillaria gallica OX=47427 GN=ARMGADRAFT_1011699 PE=4 SV=1
jgi|Armme1_1|5188|g19743	1945587418.58429;1814720227.27236;1719398545.92435	1778720631.36526;1322550164.79705;1340661534.64814	1.23363	0.132126	0.132126	Non	-
tr|A0A2H3DSV5|A0A2H3DSV5_ARMGA	125483580.060525;265464831.075744;113413104.728146	233034233.036102;287279115.423252;444817106.796482	0.522584	0.132336	0.132336	Non	Utp21-domain-containing protein OS=Armillaria gallica OX=47427 GN=ARMGADRAFT_1052776 PE=4 SV=1
jgi|Armme1_1|2620|g17138	144598016.153479;153606521.873459;131563148.275235	218122856.610264;183807160.512601;315759965.60609	0.598821	0.132483	0.132483	Non	-
tr|A0A2H3BKQ9|A0A2H3BKQ9_9AGAR	4038318396.24671;5074315311.34152;5874486197.55845	2582744213.23758;4533660471.09466;1226787586.53897	1.79633	0.133275	0.133275	Non	Uncharacterized protein OS=Armillaria solidipes OX=1076256 GN=ARMSODRAFT_131804 PE=3 SV=1
jgi|Armme1_1|11743|g11205	522369796.575395;138338741.34533;443344025.081119	64548308.5390714;83690165.5612988;96518981.8403794	4.5108	0.133379	0.133379	Non	-
jgi|Armme1_1|3875|g18425	88784065.9990124;151705054.712772;85131234.2968314	357467098.382752;260925281.222024;142318411.096776	0.428048	0.133732	0.133732	Non	-
jgi|Armosto1|256208|mRNA_AROS_16227_AROS_16227	138739710779.961;157137246159.198;133411908075.74	203933143895.295;183386969832.761;300708904743.137	0.62394	0.135045	0.135045	Non	>tr|A0A284RVK2|A0A284RVK2_ARMOS ATP citrate synthase OS=Armillaria ostoyae OX=47428 GN=ARMOST_16227 PE=4 SV=1
jgi|Armme1_1|7104|g4045	108091577.204017;193197069.703348;38279194.8469087	238879709.094144;207390362.418632;212468606.978374	0.515482	0.13508	0.13508	Non	-
tr|A0A2H3BQL7|A0A2H3BQL7_9AGAR	4406837814.06223;4776085198.77056;5652738884.40804	5718012205.10952;5498392010.09029;6992436990.85544	0.81475	0.135233	0.135233	Non	DUF2433 domain-containing protein OS=Armillaria solidipes OX=1076256 GN=ARMSODRAFT_953648 PE=4 SV=1
tr|A0A2H3EYP7|A0A2H3EYP7_ARMGA	223184667.681848;594939051.413361;323356398.141066	538830209.720608;591989578.5805;912300895.036212	0.558694	0.135611	0.135611	Non	ERG4/ERG24 ergosterol biosynthesis protein OS=Armillaria gallica OX=47427 GN=ARMGADRAFT_978883 PE=3 SV=1
jgi|Armme1_1|3802|g18349	349725079.934647;337280243.418333;222308172.865172	70923305.3449636;280149004.824713;120022901.066667	1.93021	0.135753	0.135753	Non	-
tr|A0A2H3DB97|A0A2H3DB97_ARMGA	3347007876.62753;1389792355.46825;2666160903.31198	1027017668.53096;1205947251.1414;1028913583.66953	2.26954	0.136426	0.136426	Non	Cysteine synthase OS=Armillaria gallica OX=47427 GN=ARMGADRAFT_994151 PE=4 SV=1
tr|A0A2H3E3Z5|A0A2H3E3Z5_ARMGA	1882685579.44798;1107774752.37262;1821443855.1376	1265978564.79258;1130247273.97643;649489912.896918	1.57989	0.136953	0.136953	Non	Dienelactone hydrolase OS=Armillaria gallica OX=47427 GN=ARMGADRAFT_983569 PE=4 SV=1
tr|A0A2H3BV36|A0A2H3BV36_9AGAR	673628904.094601;1052412034.83093;700711123.264287	868341860.103558;1348615117.90589;1378018916.35906	0.67504	0.136977	0.136977	Non	Cullin-domain-containing protein OS=Armillaria solidipes OX=1076256 GN=ARMSODRAFT_950725 PE=3 SV=1
tr|A0A2H3BUU9|A0A2H3BUU9_9AGAR	127053585.576932;210178172.220476;187373883.039344	NA;229095837.224128;285633819.840499	0.679458	0.137261	0.137261	Non	Nucleolar GTP-binding protein 1 OS=Armillaria solidipes OX=1076256 GN=ARMSODRAFT_907583 PE=3 SV=1
tr|A0A2H3EQ18|A0A2H3EQ18_ARMGA	2369539717.25417;2882384030.27638;2310845887.72061	2660864309.93919;3746196875.15662;4082525183.95183	0.720979	0.137471	0.137471	Non	H/ACA ribonucleoprotein complex subunit CBF5 OS=Armillaria gallica OX=47427 GN=ARMGADRAFT_957203 PE=3 SV=1
jgi|Armosto1|258032|mRNA_AROS_03737_AROS_03737	191530511.153644;156352640.762367;249348881.520305	123954763.138199;176900276.212727;80946599.3162521	1.56425	0.137854	0.137854	Non	>tr|A0A284QVB5|A0A284QVB5_ARMOS Alpha-1,3-glucan synthase OS=Armillaria ostoyae OX=47428 GN=ARMOST_03737 PE=3 SV=1
tr|A0A2H3E0U7|A0A2H3E0U7_ARMGA	410508173.762402;290972512.650269;463675189.741163	355302107.250144;70060230.3839821;169417527.861996	1.95897	0.138925	0.138925	Non	Protein OS-9 homolog OS=Armillaria gallica OX=47427 GN=ARMGADRAFT_1052637 PE=3 SV=1
tr|A0A2H3DPD4|A0A2H3DPD4_ARMGA	91141614.7356234;NA;74433354.5523385	NA;312385508.543704;223483629.174166	0.308984	0.139792	0.139792	Non	Nup96 domain-containing protein OS=Armillaria gallica OX=47427 GN=ARMGADRAFT_934545 PE=4 SV=1
jgi|Armme1_1|5318|g19867	2243990085.18163;2766814857.79419;2098913619.5785	1920798174.44266;2040944917.73636;1090270981.02624	1.4073	0.140072	0.140072	Non	-
tr|A0A2H3E8R8|A0A2H3E8R8_ARMGA	78881345.1204456;169642895.443382;170859680.326972	70630129.4624229;65423688.8511203;66774818.3057882	2.06768	0.140911	0.140911	Non	Actin-related protein 8 OS=Armillaria gallica OX=47427 GN=ARMGADRAFT_1051572 PE=3 SV=1
jgi|Armosto1|268644|mRNA_AROS_09120_AROS_09120	4805537920.44557;2645921577.26207;4440347134.33555	2801678941.52257;1916988667.1835;2678440184.53402	1.60763	0.141019	0.141019	Non	>tr|A0A284RAM6|A0A284RAM6_ARMOS Acetyltransferase component of pyruvate dehydrogenase complex OS=Armillaria ostoyae OX=47428 GN=ARMOST_09120 PE=3 SV=1
tr|A0A2H3ED84|A0A2H3ED84_ARMGA	2331890070.40441;1381065621.97288;1222778041.08656	1032430146.36248;1113177027.60792;447639931.459525	1.9033	0.141166	0.141166	Non	Translation initiation factor eIF4e OS=Armillaria gallica OX=47427 GN=ARMGADRAFT_1058920 PE=3 SV=1
tr|A0A2H3CF09|A0A2H3CF09_ARMGA	314600652.313543;461195855.963755;232310171.111722	984168885.698091;502515225.692026;549946304.460137	0.494988	0.1415	0.1415	Non	60S ribosomal export protein NMD3 OS=Armillaria gallica OX=47427 GN=ARMGADRAFT_1003482 PE=3 SV=1
tr|A0A2H3CG44|A0A2H3CG44_9AGAR	2903697257.51262;1174786458.204;2762545683.92255	1178747463.74124;718788681.701655;1135976716.52786	2.25515	0.141587	0.141587	Non	Kinesin heavy chain OS=Armillaria solidipes OX=1076256 GN=ARMSODRAFT_947037 PE=3 SV=1
tr|A0A2H3DAA2|A0A2H3DAA2_ARMGA	5821722720.70896;5894548198.13063;4845879866.97995	7274821245.38245;7362528568.32513;11481689166.6824	0.634103	0.141949	0.141949	Non	Mitochondrial carrier OS=Armillaria gallica OX=47427 GN=ARMGADRAFT_967488 PE=3 SV=1
tr|A0A2H3CTG2|A0A2H3CTG2_ARMGA	10721765827.579;5319704652.28916;5158143706.31799	2081097726.21952;3414574512.05149;3075197199.93971	2.47345	0.142282	0.142282	Non	ATP synthase subunit gamma OS=Armillaria gallica OX=47427 GN=ARMGADRAFT_1048214 PE=3 SV=1
tr|A0A2H3CKH4|A0A2H3CKH4_9AGAR	12910119794.9462;15960715192.3712;14369952932.5177	15596054871.5255;16845706973.9688;16689500369.5021	0.880107	0.142307	0.142307	Non	Aspartate--tRNA ligase OS=Armillaria solidipes OX=1076256 GN=ARMSODRAFT_949167 PE=3 SV=1
tr|A0A2H3CAF8|A0A2H3CAF8_9AGAR	48942000.4426855;49061855.8344916;41564898.00921	57798046.6035271;63004966.2502901;92060120.0747545	0.655674	0.142779	0.142779	Non	Glycylpeptide N-tetradecanoyltransferase OS=Armillaria solidipes OX=1076256 GN=ARMSODRAFT_34764 PE=3 SV=1
jgi|Armosto1|269064|mRNA_AROS_09540_AROS_09540	521150374.815079;416361261.859128;619594190.444394	339082715.348355;475760897.249075;217825967.828236	1.50785	0.142984	0.142984	Non	>tr|A0A284RBS0|A0A284RBS0_ARMOS Related to proline racemase OS=Armillaria ostoyae OX=47428 GN=ARMOST_09540 PE=3 SV=1
tr|A0A2H3DYL8|A0A2H3DYL8_ARMGA	11994029197.5088;4914191760.96785;7763233218.46723	4488116825.86041;2603146916.40381;3567449773.09516	2.31467	0.143587	0.143587	Non	Adenosine kinase OS=Armillaria gallica OX=47427 GN=ARMGADRAFT_917463 PE=3 SV=1
tr|A0A2H3B7Y5|A0A2H3B7Y5_9AGAR	367833493.07534;164250734.884549;354073853.815181	162275106.185362;164609698.827401;112133406.433956	2.0185	0.143985	0.143985	Non	Fumarylacetoacetate hydrolase OS=Armillaria solidipes OX=1076256 GN=ARMSODRAFT_959657 PE=3 SV=1
jgi|Armme1_1|16|g14354	81294784.0210712;126505610.972716;NA	126228003.827437;241228843.104514;317549756.562658	0.455033	0.144725	0.144725	Non	-
jgi|Armosto1|271163|mRNA_AROS_11098_AROS_11098	76163050.779741;62035866.503518;48968246.2440396	53997585.0861613;31323902.086213;45780210.0246483	1.42765	0.145101	0.145101	Non	>tr|A0A284RG82|A0A284RG82_ARMOS Alpha-galactosidase OS=Armillaria ostoyae OX=47428 GN=ARMOST_11098 PE=3 SV=1
tr|A0A2H3CHZ8|A0A2H3CHZ8_9AGAR	12444707156.4256;12342323262.8023;13641354617.8806	9672999964.56519;9460199227.83992;2059941282.83137	1.81325	0.145177	0.145177	Non	26S proteasome subunit P45 OS=Armillaria solidipes OX=1076256 GN=ARMSODRAFT_991520 PE=3 SV=1 >tr|A0A2H3DNB6|A0A2H3DNB6_ARMGA 26S proteasome subunit P45 OS=Armillaria gallica OX=47427 GN=ARMGADRAFT_988730 PE=3 SV=1
tr|A0A2H3BZC4|A0A2H3BZC4_9AGAR	2249629910.82309;3266160149.63447;2945240542.86006	2340174998.42162;1997481444.29039;2117959338.67181	1.31065	0.145439	0.145439	Non	Histidine--tRNA ligase OS=Armillaria solidipes OX=1076256 GN=ARMSODRAFT_947964 PE=4 SV=1
tr|A0A2H3CG18|A0A2H3CG18_ARMGA	4960201247.04566;5800875921.16203;6789518435.89809	5245773514.30938;4367553842.97033;4450573471.93336	1.24792	0.146089	0.146089	Non	Ubiquitin carboxyl-terminal hydrolase OS=Armillaria gallica OX=47427 GN=ARMGADRAFT_949184 PE=3 SV=1
tr|A0A2H3EGM8|A0A2H3EGM8_ARMGA	330717343.24572;311940691.571701;119759128.537743	91939956.7647565;95606510.6223922;107051120.838493	2.588	0.146187	0.146187	Non	Protein disulfide-isomerase OS=Armillaria gallica OX=47427 GN=ARMGADRAFT_915099 PE=3 SV=1
tr|A0A2H3DMZ0|A0A2H3DMZ0_ARMGA	131494313.154083;141425122.778782;293630833.258796	40940884.3972574;131874218.6761;47327358.1803931	2.57356	0.146407	0.146407	Non	H/ACA ribonucleoprotein complex subunit OS=Armillaria gallica OX=47427 GN=ARMGADRAFT_988480 PE=3 SV=1
tr|A0A2H3E0B9|A0A2H3E0B9_ARMGA	1008004512.62127;913224638.668618;1072332615.74774	744080389.88824;364482587.364517;869586152.475431	1.51331	0.146508	0.146508	Non	Uridylate kinase OS=Armillaria gallica OX=47427 GN=ARMGADRAFT_1010192 PE=3 SV=1
tr|A0A2H3DYD7|A0A2H3DYD7_ARMGA	1334961972.10601;1458605451.24133;1880905371.19315	1420775430.77405;1040431516.16059;1087123831.82744	1.31737	0.14664	0.14664	Non	ArfGap-domain-containing protein OS=Armillaria gallica OX=47427 GN=ARMGADRAFT_1010784 PE=4 SV=1
tr|A0A2H3C259|A0A2H3C259_9AGAR	4136075374.03205;3899648945.80029;2604881786.32896	2190519986.38009;2436712014.31085;2882404281.46374	1.41693	0.146978	0.146978	Non	1,3-beta-glucanosyltransferase OS=Armillaria solidipes OX=1076256 GN=ARMSODRAFT_903744 PE=3 SV=1
tr|A0A2H3CLU5|A0A2H3CLU5_9AGAR	1725176935.40716;1934892951.8278;1019622188.85133	1755627392.61744;2412944978.98239;3021863831.83794	0.650822	0.147311	0.147311	Non	Not1-domain-containing protein OS=Armillaria solidipes OX=1076256 GN=ARMSODRAFT_923927 PE=4 SV=1
jgi|Armme1_1|2755|g17269	1675790354.11436;709147173.717379;2626277545.81794	715295028.620938;546129705.163565;87881138.3714655	3.71392	0.147896	0.147896	Non	-
jgi|Armme1_1|11203|g10441	162406654.778095;129151652.642641;139633296.393168	65157212.2951174;130396985.817287;109698570.011833	1.41257	0.148077	0.148077	Non	-
jgi|Armme1_1|11690|g11120	102289161.994513;70750590.7326049;142858239.753037	73189329.3970934;40766374.5197471;65846289.1719444	1.75692	0.148893	0.148893	Non	-
jgi|Armme1_1|1126|g15570	1557912917.2838;956297873.719134;NA	89770455.2339555;401203313.494928;125297378.979614	6.11957	0.149294	0.149294	Non	-
tr|A0A2H3BJU6|A0A2H3BJU6_9AGAR	434500296.89662;238612111.67808;168330618.465046	344558338.754576;537535492.664958;498991316.287236	0.609262	0.149726	0.149726	Non	Acetylornithine aminotransferase (Fragment) OS=Armillaria solidipes OX=1076256 GN=ARMSODRAFT_954928 PE=3 SV=1
tr|A0A2H3DTR9|A0A2H3DTR9_ARMGA	144775848.493525;57272190.8799014;62509892.4681852	136971772.323005;164235466.503169;NA	0.58555	0.150022	0.150022	Non	NADPH--cytochrome P450 reductase OS=Armillaria gallica OX=47427 GN=ARMGADRAFT_1009476 PE=3 SV=1
jgi|Armosto1|269549|mRNA_AROS_09655_AROS_09655	485263808.593778;515517770.428022;490975555.671648	851247450.95234;695809503.897893;545309664.800839	0.712952	0.150146	0.150146	Non	>tr|A0A284RC36|A0A284RC36_ARMOS Homoserine kinase OS=Armillaria ostoyae OX=47428 GN=ARMOST_09655 PE=3 SV=1
jgi|Armosto1|257970|mRNA_AROS_03675_AROS_03675	787898884.884219;955897564.8432;714836479.043423	943124262.142396;1256107513.54732;1698019124.96964	0.630863	0.150211	0.150211	Non	>tr|A0A284QV78|A0A284QV78_ARMOS Related to SCT1-glycerol 3-phosphate/dihydroxyacetone phosphate dual substrate acyltransferase OS=Armillaria ostoyae OX=47428 GN=ARMOST_03675 PE=4 SV=1
jgi|Armme1_1|3421|g17962	332211134.902107;436937138.082144;74973441.6850701	465960216.515574;447443984.715468;625622029.469394	0.548478	0.15182	0.15182	Non	-
jgi|Armosto1|262501|mRNA_AROS_05903_AROS_05903	5628139516.25878;8997342295.49636;6848720294.67829	8062878017.65179;11072680961.7267;14676285843.859	0.635109	0.15202	0.15202	Non	>tr|A0A284R1J7|A0A284R1J7_ARMOS Multifunctional fusion protein OS=Armillaria ostoyae OX=47428 GN=ARMOST_05903 PE=3 SV=1
jgi|Armme1_1|8590|g6597	68475612.7657485;NA;46555510.841471	18314922.9022258;29924798.4319325;NA	2.38457	0.152133	0.152133	Non	-
tr|A0A2H3DRU3|A0A2H3DRU3_ARMGA	174748219.177294;92447331.8082368;328482032.75651	45023696.8415008;39650899.5743588;NA	4.68994	0.152245	0.152245	Non	Eukaryotic translation initiation factor 4C (Fragment) OS=Armillaria gallica OX=47427 GN=ARMGADRAFT_921668 PE=3 SV=1
jgi|Armme1_1|4605|g19155	2480608715.92296;2526149161.58257;2053162007.66152	2584007124.7316;2834186135.5222;2613335036.98638	0.879026	0.152341	0.152341	Non	-
jgi|Armosto1|259591|mRNA_AROS_17847_AROS_17847	866805634.624671;2077162726.33481;1207302467.47559	209724495.175022;692132835.449292;915856452.909663	2.28379	0.152613	0.152613	Non	>tr|A0A284S057|A0A284S057_ARMOS Uncharacterized protein OS=Armillaria ostoyae OX=47428 GN=ARMOST_17847 PE=3 SV=1
tr|A0A2H3E851|A0A2H3E851_ARMGA	111968322.217022;205906876.514258;63906848.6095777	231599926.41075;168365153.028473;253045210.007148	0.584649	0.152637	0.152637	Non	Ribonuclease Z OS=Armillaria gallica OX=47427 GN=ARMGADRAFT_959604 PE=3 SV=1
jgi|Armme1_1|11454|g10782	4579741657.82704;2070797815.20745;2355351144.71591	1570159818.92401;1321499688.09745;895724307.653232	2.37787	0.152989	0.152989	Non	-
tr|A0A2H3BNT4|A0A2H3BNT4_9AGAR	243935161.303227;301820883.188085;322058111.764308	313589944.761895;377167093.512194;471099406.212395	0.74692	0.153156	0.153156	Non	Uncharacterized protein OS=Armillaria solidipes OX=1076256 GN=ARMSODRAFT_914860 PE=4 SV=1
jgi|Armosto1|268180|mRNA_AROS_08656_AROS_08656	330686857.701712;357976212.30413;382355724.246496	NA;445861704.186695;524408750.274473	0.73589	0.15383	0.15383	Non	>tr|A0A284R9A6|A0A284R9A6_ARMOS 40S ribosomal protein S29-A OS=Armillaria ostoyae OX=47428 GN=ARMOST_08656 PE=3 SV=1 >tr|A0A2H3BKY9|A0A2H3BKY9_9AGAR Ribosomal protein S14 OS=Armillaria solidipes OX=1076256 GN=ARMSODRAFT_955806 PE=3 SV=1 >tr|A0A2H3ECV2|A0A2H3ECV2_ARMGA Ribosomal protein S14 OS=Armillaria gallica OX=47427 GN=ARMGADRAFT_957828 PE=3 SV=1
jgi|Armme1_1|3941|g18488	670986823.613916;593177692.35925;530427882.088596	216607362.817439;351515765.603823;568216586.640943	1.57927	0.153853	0.153853	Non	-
jgi|Armosto1|251393|mRNA_AROS_01638_AROS_01638	231253174.99594;326527947.010742;NA	NA;174464483.365529;75553202.4068621	2.23097	0.154494	0.154494	Non	>tr|A0A284QPK1|A0A284QPK1_ARMOS Uncharacterized protein OS=Armillaria ostoyae OX=47428 GN=ARMOST_01638 PE=4 SV=1
jgi|Armme1_1|12558|g12194	3783154392.90057;2120476146.71088;2546147310.64439	1538767447.50119;1832687912.04055;1796037206.88639	1.63518	0.155449	0.155449	Non	-
tr|A0A2H3BBX3|A0A2H3BBX3_9AGAR	481397225.428776;842610152.95383;650077954.570692	510405680.308741;482923835.244476;309285486.910853	1.51548	0.155543	0.155543	Non	SCD domain-containing protein OS=Armillaria solidipes OX=1076256 GN=ARMSODRAFT_996369 PE=4 SV=1
tr|A0A2H3BUF8|A0A2H3BUF8_9AGAR	126581059.644809;236478465.36935;181183653.594958	192278274.964755;398918526.673297;436841125.620903	0.5294	0.156089	0.156089	Non	S5A_REDUCTASE domain-containing protein OS=Armillaria solidipes OX=1076256 GN=ARMSODRAFT_987841 PE=4 SV=1
tr|A0A2H3CNW1|A0A2H3CNW1_ARMGA	131550203.318097;192348414.886368;55769189.6000532	22372477.1165888;60850832.4681718;NA	3.04136	0.156952	0.156952	Non	Dolichyl-diphosphooligosaccharide--protein glycosyltransferase subunit WBP1 OS=Armillaria gallica OX=47427 GN=ARMGADRAFT_1001113 PE=3 SV=1
jgi|Armme1_1|8133|g5826	448035878.436128;423166512.750009;729636943.738474	826530468.855065;665345679.609478;1283244079.79985	0.576854	0.157178	0.157178	Non	-
jgi|Armme1_1|1984|g16478	199223030.091638;78304419.2214826;127891594.401761	11045063.0948556;38438912.0821947;112784457.909433	2.49845	0.15724	0.15724	Non	-
tr|A0A2H3C8U6|A0A2H3C8U6_9AGAR	5635252809.86063;5567095537.61648;5462669758.85054	11653064771.263;15698061179.6552;33204826451.2844	0.2752	0.157452	0.157452	Non	Fatty acid synthase OS=Armillaria solidipes OX=1076256 GN=ARMSODRAFT_1079876 PE=4 SV=1
tr|A0A2H3C1V8|A0A2H3C1V8_9AGAR	348637762.198365;297841812.961299;845807608.730856	108655492.467768;160880506.543819;75950800.2636568	4.31938	0.157846	0.157846	Non	DnaJ-domain-containing protein OS=Armillaria solidipes OX=1076256 GN=ARMSODRAFT_950202 PE=4 SV=1
tr|A0A2H3DB77|A0A2H3DB77_ARMGA	216503252.620116;266765834.92253;205383711.657743	410392110.778634;257340529.484637;306222421.850955	0.707068	0.158052	0.158052	Non	Protein kinase domain-containing protein OS=Armillaria gallica OX=47427 GN=ARMGADRAFT_1013091 PE=4 SV=1
jgi|Armosto1|260265|mRNA_AROS_18521_AROS_18521	2188404776.60722;1291236310.21325;1676139643.85075	1180912454.87385;945494684.434192;1390391296.79708	1.46604	0.158409	0.158409	Non	>tr|A0A284S221|A0A284S221_ARMOS Probable Protein transport protein SEC13 OS=Armillaria ostoyae OX=47428 GN=ARMOST_18521 PE=3 SV=1
tr|A0A2H3EBU5|A0A2H3EBU5_ARMGA	224973152.930312;270584781.598942;253918849.566496	287023699.405516;404243130.444397;547171527.876464	0.605179	0.158919	0.158919	Non	AP-2 complex subunit alpha OS=Armillaria gallica OX=47427 GN=ARMGADRAFT_1043184 PE=3 SV=1
tr|A0A2H3D3H4|A0A2H3D3H4_ARMGA	1144427322.05663;1348960850.12296;1111956315.96642	1673898977.36148;1790997118.02516;3085287296.60761	0.550419	0.158939	0.158939	Non	Protein prenylyltransferase OS=Armillaria gallica OX=47427 GN=ARMGADRAFT_995834 PE=4 SV=1
jgi|Armme1_1|4381|g18930	189381280301.087;230778066976.048;190546894944.143	255324620905.58;218978433511.101;317693900800.771	0.771097	0.159112	0.159112	Non	-
jgi|Armme1_1|14289|g14165	270879301.28221;66675446.375595;160177380.019	290162936.547798;288139193.22105;625838245.826564	0.413351	0.159472	0.159472	Non	-
jgi|Armosto1|252998|mRNA_AROS_13017_AROS_13017	1456345246.49748;1965076241.07324;1240746324.5409	1944071829.1182;1851268218.66474;2216457901.38227	0.775503	0.159615	0.159615	Non	>tr|A0A284RLK0|A0A284RLK0_ARMOS Tyrosine--tRNA ligase OS=Armillaria ostoyae OX=47428 GN=ARMOST_13017 PE=3 SV=1 >tr|A0A2H3BXP6|A0A2H3BXP6_9AGAR Tyrosine--tRNA ligase OS=Armillaria solidipes OX=1076256 GN=ARMSODRAFT_949937 PE=3 SV=1
jgi|Armme1_1|5797|g20293	532328407.617977;545020534.58437;499783130.45158	669568611.740978;740126489.66229;541393746.332106	0.808334	0.15962	0.15962	Non	-
jgi|Armme1_1|1263|g15718	51408789.0453249;127946722.926079;82545047.8343278	35897357.1379192;43685386.6487621;37334558.8732182	2.24005	0.160218	0.160218	Non	-
jgi|Armosto1|252550|mRNA_AROS_12582_AROS_12582	25150573.8065189;25636981.3414519;25705550.9452745	34968215.1101749;160512839.698959;126967049.737755	0.237226	0.160538	0.160538	Non	>tr|A0A284RKC7|A0A284RKC7_ARMOS Related to HYM1-component of the RAM signaling network OS=Armillaria ostoyae OX=47428 GN=ARMOST_12582 PE=3 SV=1
tr|A0A2H3C0F5|A0A2H3C0F5_9AGAR	124787493.472344;452389060.693203;65038954.3301114	331938244.610748;657992342.712275;451507801.848887	0.445538	0.161464	0.161464	Non	DUF2470 domain-containing protein OS=Armillaria solidipes OX=1076256 GN=ARMSODRAFT_956399 PE=4 SV=1
tr|A0A2H3DG06|A0A2H3DG06_ARMGA	37657268235.7606;28351475829.1615;40931334257.3517	30144795282.6518;25203562215.1654;6312917028.35168	1.73432	0.162132	0.162132	Non	Malate dehydrogenase OS=Armillaria gallica OX=47427 GN=ARMGADRAFT_1080828 PE=3 SV=1
tr|A0A2H3BFL7|A0A2H3BFL7_9AGAR	16362099561.441;9837590626.08218;7736228861.83064	6239324028.24877;4526241479.40373;6696701062.3272	1.94339	0.162212	0.162212	Non	Aspartic peptidase A1 (Fragment) OS=Armillaria solidipes OX=1076256 GN=ARMSODRAFT_956450 PE=3 SV=1
jgi|Armosto1|270717|mRNA_AROS_10652_AROS_10652	8984597911.52876;10480886989.7084;6484161480.08441	10930498980.7551;10098363822.8472;15231241160.5935	0.715653	0.162786	0.162786	Non	>tr|A0A284REY3|A0A284REY3_ARMOS Mitochondrial intermediate peptidase OS=Armillaria ostoyae OX=47428 GN=ARMOST_10652 PE=3 SV=1
tr|A0A2H3CHU3|A0A2H3CHU3_9AGAR	183965015.315683;261253581.700916;384609549.396549	437057584.895256;317493451.495512;453826121.678536	0.686729	0.163123	0.163123	Non	PLP-dependent transferase OS=Armillaria solidipes OX=1076256 GN=ARMSODRAFT_947738 PE=4 SV=1
tr|A0A2H3B0I1|A0A2H3B0I1_9AGAR	266037180.708955;279339536.715622;271077002.321741	255017913.82846;188521174.702058;118289566.60336	1.45321	0.163325	0.163325	Non	Actin depolymerizing protein OS=Armillaria solidipes OX=1076256 GN=ARMSODRAFT_961951 PE=3 SV=1
tr|A0A2H3DFM3|A0A2H3DFM3_ARMGA	336560405.847235;441900968.143728;309329712.126564	275161352.158101;NA;275495675.093227	1.31696	0.1635	0.1635	Non	Coatomer subunit beta' OS=Armillaria gallica OX=47427 GN=ARMGADRAFT_1053559 PE=3 SV=1
tr|A0A2H3DIJ5|A0A2H3DIJ5_ARMGA	2776674157.4797;2253418724.40862;3524847512.90028	3222228469.03169;3690784229.2527;4946669891.4385	0.721346	0.164325	0.164325	Non	Ubiquitin-protein ligase OS=Armillaria gallica OX=47427 GN=ARMGADRAFT_1012083 PE=3 SV=1
tr|A0A2H3CTI3|A0A2H3CTI3_ARMGA	4093090756.98091;4908187127.82884;3719798195.23439	4288576809.80503;6732242548.56482;6704028394.43127	0.717697	0.164402	0.164402	Non	Heme peroxidase OS=Armillaria gallica OX=47427 GN=ARMGADRAFT_1090359 PE=4 SV=1
jgi|Armme1_1|36|g14374	2775251498.75933;1987413476.35036;3410494448.83536	2016508824.09671;2227470186.70917;1333334202.54407	1.46543	0.164846	0.164846	Non	-
tr|A0A2H3EAY8|A0A2H3EAY8_ARMGA	902931004.274035;1099128080.65245;661762531.961522	1115782304.96789;1274162581.8217;2046247580.21065	0.600475	0.164906	0.164906	Non	Aldo/keto reductase OS=Armillaria gallica OX=47427 GN=ARMGADRAFT_1010358 PE=4 SV=1
jgi|Armme1_1|1064|g15498	1443795364.21422;1229668805.09458;412553865.369907	359758380.664762;685567356.076788;97787451.1357727	2.69966	0.165158	0.165158	Non	-
jgi|Armosto1|252765|mRNA_AROS_12797_AROS_12797	36525238.3682671;134051433.284075;104880766.660087	221090698.621214;98081696.3458259;206546681.195903	0.523963	0.165637	0.165637	Non	>tr|A0A284RKY6|A0A284RKY6_ARMOS Ubiquitin-activating enzyme E1-like OS=Armillaria ostoyae OX=47428 GN=ARMOST_12797 PE=3 SV=1
jgi|Armme1_1|8850|g6977	436674932.369184;792651605.237246;521080220.175932	372170996.491715;303193837.4222;405693958.168679	1.61916	0.165912	0.165912	Non	-
tr|A0A2H3E267|A0A2H3E267_ARMGA	594772963.594162;803900284.650996;532193551.560988	691137335.899587;876951079.785258;906150740.87673	0.780388	0.166108	0.166108	Non	SURF4-domain-containing protein OS=Armillaria gallica OX=47427 GN=ARMGADRAFT_990907 PE=3 SV=1
tr|A0A2H3C2B6|A0A2H3C2B6_9AGAR	397135181.790935;336623736.861801;223575300.368888	312336054.064259;73894470.337524;73926774.9201552	2.08045	0.166313	0.166313	Non	FHA domain-containing protein OS=Armillaria solidipes OX=1076256 GN=ARMSODRAFT_1080162 PE=4 SV=1
tr|A0A2H3E944|A0A2H3E944_ARMGA	284811194.893822;361394850.104608;247754585.849645	372369454.012204;464947552.722562;NA	0.711766	0.16651	0.16651	Non	GroES-like protein OS=Armillaria gallica OX=47427 GN=ARMGADRAFT_368994 PE=4 SV=1
tr|A0A2H3BZX1|A0A2H3BZX1_9AGAR	1778831492.86106;1574855148.81261;1538105836.27375	2355329936.34988;2036874320.52541;3676879273.86252	0.606239	0.166793	0.166793	Non	Phospholipase OS=Armillaria solidipes OX=1076256 GN=ARMSODRAFT_951231 PE=3 SV=1
tr|A0A2H3BY80|A0A2H3BY80_9AGAR	343439976.945018;244148383.432249;121488445.991586	76316839.5040735;110930339.477815;119023501.015752	2.3152	0.167058	0.167058	Non	DUF155 domain-containing protein OS=Armillaria solidipes OX=1076256 GN=ARMSODRAFT_1000127 PE=3 SV=1
tr|A0A2H3EEX5|A0A2H3EEX5_ARMGA	1161143562.02096;1398759274.28917;1345076617.77724	1374498745.31456;1880025018.3163;2287809299.24814	0.704573	0.167738	0.167738	Non	Ornithine carbamoyltransferase 1 OS=Armillaria gallica OX=47427 GN=ARMGADRAFT_1161360 PE=3 SV=1
tr|A0A2H3E763|A0A2H3E763_ARMGA	1124560909.21148;1212055214.55347;1290600521.40844	979748695.469016;883056975.601686;175495609.902422	1.77953	0.167932	0.167932	Non	DnaJ-domain-containing protein OS=Armillaria gallica OX=47427 GN=ARMGADRAFT_1161198 PE=4 SV=1
jgi|Armosto1|257946|mRNA_AROS_03651_AROS_03651	5505689247.82704;5715610130.58805;3552994361.54841	7171893958.61971;6172666741.64637;5702706420.34052	0.775665	0.168136	0.168136	Non	>tr|A0A284QV32|A0A284QV32_ARMOS Uncharacterized protein OS=Armillaria ostoyae OX=47428 GN=ARMOST_03651 PE=4 SV=1
tr|A0A2H3DAB7|A0A2H3DAB7_ARMGA	6390278116.45633;6473795141.60737;6351736269.655	7363766297.7471;9437220050.03616;13132741294.067	0.641945	0.168348	0.168348	Non	Eukaryotic translation initiation factor 2A OS=Armillaria gallica OX=47427 GN=ARMGADRAFT_931156 PE=3 SV=1
jgi|Armosto1|264916|mRNA_AROS_06892_AROS_06892	100170416.685964;532971237.418751;565793202.991507	629895149.235936;805846938.181048;682655099.682721	0.565963	0.168373	0.168373	Non	>tr|A0A284R497|A0A284R497_ARMOS Very-long-chain 3-oxoacyl-CoA reductase OS=Armillaria ostoyae OX=47428 GN=ARMOST_06892 PE=3 SV=1
tr|A0A2H3BUB2|A0A2H3BUB2_9AGAR	81665691.4731673;114916669.014422;121618274.629262	183843830.34397;122557803.446518;264000172.103726	0.557853	0.168454	0.168454	Non	Uncharacterized protein OS=Armillaria solidipes OX=1076256 GN=ARMSODRAFT_954260 PE=3 SV=1 >tr|A0A2H3EEL7|A0A2H3EEL7_ARMGA Uncharacterized protein OS=Armillaria gallica OX=47427 GN=ARMGADRAFT_1043793 PE=3 SV=1
jgi|Armosto1|268192|mRNA_AROS_08668_AROS_08668	443757740.42702;722037119.522459;584592389.726975	732930685.555308;674603005.524708;836805350.324595	0.779912	0.16884	0.16884	Non	>tr|A0A284R9C3|A0A284R9C3_ARMOS Uncharacterized protein OS=Armillaria ostoyae OX=47428 GN=ARMOST_08668 PE=4 SV=1
tr|A0A2H3D521|A0A2H3D521_ARMGA	59421406.1954017;169386697.762784;105218321.118044	54407129.2420797;31067191.8427481;50813246.3387561	2.45089	0.169375	0.169375	Non	Vacuolar protein sorting-associated protein 27 OS=Armillaria gallica OX=47427 GN=ARMGADRAFT_970219 PE=3 SV=1
jgi|Armme1_1|7813|g5283	2886371306.66813;1714042544.97492;1922087015.06394	779667431.630485;2035232950.68228;1079604307.40589	1.6748	0.169535	0.169535	Non	-
jgi|Armme1_1|6047|g2000	55529418.4103929;NA;49140139.3603225	72574111.0835772;NA;91680540.247724	0.63724	0.169848	0.169848	Non	-
tr|A0A2H3CEA7|A0A2H3CEA7_9AGAR	202688220.260536;192088214.117011;233437083.686748	326264163.684038;358199423.605032;213429568.565793	0.699653	0.169918	0.169918	Non	Aminoimidazole ribonucleotide synthetase OS=Armillaria solidipes OX=1076256 GN=ARMSODRAFT_948537 PE=3 SV=1
tr|A0A2H3E3Z9|A0A2H3E3Z9_ARMGA	3563150383.64355;1416813204.5938;2831043273.16035	1790988914.45004;1079167844.45836;1109598320.95321	1.96269	0.169984	0.169984	Non	Proteasome subunit alpha type OS=Armillaria gallica OX=47427 GN=ARMGADRAFT_954346 PE=3 SV=1
tr|A0A2H3CHV6|A0A2H3CHV6_9AGAR	585068398.751647;1185194488.97829;998901538.27826	2034730832.79616;1022967341.02973;2735737519.18389	0.477983	0.170216	0.170216	Non	Uncharacterized protein OS=Armillaria solidipes OX=1076256 GN=ARMSODRAFT_950034 PE=4 SV=1
tr|A0A2H3D2Z6|A0A2H3D2Z6_ARMGA	2964973200.9685;4908987745.5807;2447321751.6455	2029859602.74779;1918498727.43917;1690451552.46871	1.8304	0.170587	0.170587	Non	S1 motif domain-containing protein OS=Armillaria gallica OX=47427 GN=ARMGADRAFT_1055992 PE=3 SV=1
tr|A0A2H3CK07|A0A2H3CK07_ARMGA	2903849685.23266;3260195547.38305;2875860118.88607	3659556677.81853;3029968730.41025;3543185493.01283	0.883432	0.170807	0.170807	Non	Serine/threonine-protein phosphatase OS=Armillaria gallica OX=47427 GN=ARMGADRAFT_974817 PE=3 SV=1
tr|A0A2H3E1Z9|A0A2H3E1Z9_ARMGA	152321020.635481;42088475.2157184;96062805.5891409	62012562.6750042;31405970.5783693;4573096.0743293	2.96426	0.1714	0.1714	Non	Vesicular-fusion protein SEC17 OS=Armillaria gallica OX=47427 GN=ARMGADRAFT_917395 PE=3 SV=1
tr|A0A2H3BN52|A0A2H3BN52_9AGAR	1310878392.33977;729683019.052802;1063036885.29015	748843370.379978;364095224.08154;860745305.871175	1.57249	0.171504	0.171504	Non	Succinyl-CoA:3-ketoacid-coenzyme A transferase OS=Armillaria solidipes OX=1076256 GN=ARMSODRAFT_918285 PE=3 SV=1
jgi|Armme1_1|5573|g20117	209120670.046203;237795481.571174;NA	319642899.136812;243342927.46246;420372646.416507	0.681719	0.172348	0.172348	Non	-
tr|A0A2H3BJI1|A0A2H3BJI1_9AGAR	3818822479.38982;4154405514.4448;1348711819.63216	3870102065.46466;5077807401.48773;5799162939.67771	0.632121	0.172368	0.172368	Non	Proteasome 26S subunit OS=Armillaria solidipes OX=1076256 GN=ARMSODRAFT_955751 PE=4 SV=1
tr|A0A2H3BAX4|A0A2H3BAX4_9AGAR	1173083733.42406;1570731967.39049;1467167468.64764	1993505793.31275;1854747922.73217;3417299525.06092	0.579582	0.17263	0.17263	Non	Nuclear pore protein OS=Armillaria solidipes OX=1076256 GN=ARMSODRAFT_1089977 PE=3 SV=1
jgi|Armme1_1|4075|g18615	281396813.964936;668635915.472841;266693987.513803	201488508.074725;NA;73521969.8514549	2.94953	0.172647	0.172647	Non	-
jgi|Armosto1|270826|mRNA_AROS_10761_AROS_10761	1193763094.10942;670957706.953259;1422090965.64657	1573136681.73135;1550766227.78527;1550511521.3008	0.703149	0.172835	0.172835	Non	>tr|A0A284RF90|A0A284RF90_ARMOS Glyco_transf_28 domain-containing protein OS=Armillaria ostoyae OX=47428 GN=ARMOST_10761 PE=4 SV=1
jgi|Armosto1|268346|mRNA_AROS_08822_AROS_08822	4999425980.33582;5894147889.25469;4264351433.10212	5272114239.75611;6352823495.62786;7274959697.55667	0.802011	0.172922	0.172922	Non	>tr|A0A284R9Q5|A0A284R9Q5_ARMOS Probable D-3-phosphoglycerate dehydrogenase OS=Armillaria ostoyae OX=47428 GN=ARMOST_08822 PE=3 SV=1
tr|A0A2H3BP23|A0A2H3BP23_9AGAR	6711900605.73969;5038287512.50744;4283825728.75351	2841009613.76496;5119498195.50313;1385826729.25684	1.71554	0.172971	0.172971	Non	Protoglobin domain-containing protein OS=Armillaria solidipes OX=1076256 GN=ARMSODRAFT_957750 PE=4 SV=1
tr|A0A2H3BXL7|A0A2H3BXL7_9AGAR	245484843.123628;366698942.710735;121618274.629262	89322121.6535779;NA;107962833.144557	2.47967	0.173216	0.173216	Non	CS domain-containing protein OS=Armillaria solidipes OX=1076256 GN=ARMSODRAFT_904791 PE=4 SV=1
tr|A0A2H3CIV5|A0A2H3CIV5_9AGAR	287387223.362489;300619956.560282;295567876.53292	325353063.249065;405017857.010352;536877226.871236	0.697239	0.173379	0.173379	Non	AB-hydrolase YheT OS=Armillaria solidipes OX=1076256 GN=ARMSODRAFT_1014174 PE=3 SV=1
tr|A0A2H3DX42|A0A2H3DX42_ARMGA	563830136.426142;637211668.712009;484058285.856277	614244067.506456;709137427.024075;938847458.888666	0.744885	0.173542	0.173542	Non	Uncharacterized protein OS=Armillaria gallica OX=47427 GN=ARMGADRAFT_966089 PE=4 SV=1
tr|A0A2H3E572|A0A2H3E572_ARMGA	123242892575.944;132033876549.367;125689700706.778	186928942707.936;172567059826.875;326222434889.116	0.555573	0.173556	0.173556	Non	ADP/ATP translocase OS=Armillaria gallica OX=47427 GN=ARMGADRAFT_1160515 PE=3 SV=1
tr|A0A2H3BG99|A0A2H3BG99_9AGAR	163722614.094436;167913561.099346;162872622.537151	111190336.252197;156632641.38981;68506951.5671112	1.47031	0.173557	0.173557	Non	Uncharacterized protein OS=Armillaria solidipes OX=1076256 GN=ARMSODRAFT_957744 PE=4 SV=1
tr|A0A2H3DNZ7|A0A2H3DNZ7_ARMGA	2201361132.81058;2303617457.45076;3110694158.71421	2116098416.19668;2083226604.89528;1694295398.81839	1.29219	0.173673	0.173673	Non	Aldo/keto reductase OS=Armillaria gallica OX=47427 GN=ARMGADRAFT_924102 PE=4 SV=1
jgi|Armme1_1|14255|g14131	2236114652.97959;2980059396.00432;2290696483.15332	1689955994.92833;2334224881.30608;1957959234.36652	1.25488	0.17373	0.17373	Non	-
tr|A0A2H3DL71|A0A2H3DL71_ARMGA	427696939.658857;683087065.894065;630811384.739591	636868224.842211;1006750606.97965;772432935.987355	0.720844	0.173778	0.173778	Non	FAD/NAD(P)-binding domain-containing protein OS=Armillaria gallica OX=47427 GN=ARMGADRAFT_1015686 PE=3 SV=1
tr|A0A2H3E077|A0A2H3E077_ARMGA	3872019753.68361;2915449543.42855;2758235373.15171	2282622317.47979;2919603022.15847;2215617059.99328	1.28686	0.17395	0.17395	Non	Proteasome subunit beta OS=Armillaria gallica OX=47427 GN=ARMGADRAFT_1042997 PE=3 SV=1
tr|A0A2H3ESY7|A0A2H3ESY7_ARMGA	1442067850.05378;1360009375.09874;1124212139.36302	1094132393.64181;NA;1135255995.3373	1.1741	0.174005	0.174005	Non	Uncharacterized protein OS=Armillaria gallica OX=47427 GN=ARMGADRAFT_978846 PE=4 SV=1
tr|A0A2H3EEV3|A0A2H3EEV3_ARMGA	285385339.30597;524564751.024134;363083961.269887	423760931.022489;585483188.522349;636096510.772263	0.712943	0.174156	0.174156	Non	Regulator of G protein signaling superfamily OS=Armillaria gallica OX=47427 GN=ARMGADRAFT_980500 PE=4 SV=1
tr|A0A2H3CTQ2|A0A2H3CTQ2_ARMGA	19245523932.1883;15271383308.0126;12081853022.1179	11203829111.2468;12807937159.8793;1818379563.79389	1.80405	0.174205	0.174205	Non	Superoxide dismutase OS=Armillaria gallica OX=47427 GN=ARMGADRAFT_86722 PE=3 SV=1
tr|A0A2H3CZ75|A0A2H3CZ75_ARMGA	724895427.267889;237038897.795658;392851071.316214	129917509.549257;186433352.261602;NA	2.85503	0.174302	0.174302	Non	Purine and uridine phosphorylase OS=Armillaria gallica OX=47427 GN=ARMGADRAFT_971143 PE=4 SV=1
tr|A0A2H3DRE6|A0A2H3DRE6_ARMGA	3579155294.2477;4244875320.40592;3268981233.76865	4339093269.56589;4303868693.05705;6215019066.63335	0.746603	0.174802	0.174802	Non	Alpha/beta-hydrolase OS=Armillaria gallica OX=47427 GN=ARMGADRAFT_969251 PE=4 SV=1
tr|A0A2H3DDB3|A0A2H3DDB3_ARMGA	NA;185855404.918716;69240209.045303	327978114.997353;239804134.080681;NA	0.449284	0.175233	0.175233	Non	CDC73-domain-containing protein OS=Armillaria gallica OX=47427 GN=ARMGADRAFT_1013348 PE=3 SV=1
tr|A0A2H3E1A4|A0A2H3E1A4_ARMGA	12471127961.2324;12950792754.2222;10922742944.9476	13526684180.6076;15829370767.1053;21735749905.4369	0.71136	0.17607	0.17607	Non	Uncharacterized protein OS=Armillaria gallica OX=47427 GN=ARMGADRAFT_1059041 PE=4 SV=1
tr|A0A2H3DBT8|A0A2H3DBT8_ARMGA	1251431581.52436;1830972767.63529;1532185650.39573	1306752564.45669;1002745664.56242;41374201.1463315	1.96293	0.176236	0.176236	Non	NEDD8-activating enzyme E1 regulatory subunit OS=Armillaria gallica OX=47427 GN=ARMGADRAFT_1054771 PE=3 SV=1
tr|A0A2H3CFT3|A0A2H3CFT3_9AGAR	676220175.335273;804580809.740085;372504327.21965	876559805.611083;909712821.854049;848228781.19504	0.703475	0.176954	0.176954	Non	Uncharacterized protein OS=Armillaria solidipes OX=1076256 GN=ARMSODRAFT_946939 PE=4 SV=1
tr|A0A2H3C9S8|A0A2H3C9S8_ARMGA	5968053331.94689;5971407502.30999;3126273595.23531	2268910706.97327;3416806775.03814;3772254711.41387	1.59291	0.17743	0.17743	Non	Protein YOP1 OS=Armillaria gallica OX=47427 GN=ARMGADRAFT_1021248 PE=3 SV=1
tr|A0A2H3E3G6|A0A2H3E3G6_ARMGA	50063868.4621763;42256604.9436108;45434310.7265021	48271183.5404129;82048795.718173;100852918.59964	0.595895	0.177812	0.177812	Non	Bax inhibitor family protein OS=Armillaria gallica OX=47427 GN=ARMGADRAFT_1006834 PE=3 SV=1
tr|A0A2H3CFQ8|A0A2H3CFQ8_ARMGA	10474832921.115;10460871545.9117;11139297112.5909	9270672445.75552;8162860503.83328;3126008043.87449	1.5601	0.17786	0.17786	Non	Oxidoreductase OS=Armillaria gallica OX=47427 GN=ARMGADRAFT_1172034 PE=4 SV=1
jgi|Armme1_1|4858|g19411	114000691.817548;157737709.4731;121727330.68491	156050756.679113;170768118.478809;146498594.002049	0.831293	0.177883	0.177883	Non	-
jgi|Armme1_1|3628|g18176	4959489917.68547;4595545895.72425;4727268423.59926	3816067495.11332;4316014829.89618;2118439819.46552	1.39332	0.17789	0.17789	Non	-
jgi|Armosto1|253222|mRNA_AROS_13241_AROS_13241	75111299.5114685;11664200.0269698;63112297.3470013	10232289.3404889;9243538.40854731;11544391.9102615	4.83194	0.178536	0.178536	Non	>tr|A0A284RM75|A0A284RM75_ARMOS F-actin-capping protein subunit beta OS=Armillaria ostoyae OX=47428 GN=ARMOST_13241 PE=3 SV=1 >tr|A0A2H3BYG9|A0A2H3BYG9_9AGAR F-actin-capping protein subunit beta OS=Armillaria solidipes OX=1076256 GN=ARMSODRAFT_950235 PE=3 SV=1
tr|A0A2H3E1V9|A0A2H3E1V9_ARMGA	177090525.141901;141825431.654716;NA	263704940.74805;290916390.995619;623628034.1755	0.406004	0.17881	0.17881	Non	Uncharacterized protein OS=Armillaria gallica OX=47427 GN=ARMGADRAFT_1007461 PE=4 SV=1
jgi|Armosto1|253736|mRNA_AROS_13755_AROS_13755	81533587.4491331;86770951.9474903;151219204.019364	176149091.026825;259671274.661876;121669748.987107	0.573147	0.178842	0.178842	Non	>tr|A0A284RNM4|A0A284RNM4_ARMOS Related to acyl-CoA transferases/carnitine dehydratase OS=Armillaria ostoyae OX=47428 GN=ARMOST_13755 PE=3 SV=1
jgi|Armosto1|258556|mRNA_AROS_16812_AROS_16812	NA;191507766.246906;48992654.0279227	352198953.293406;295886458.880604;NA	0.371094	0.179364	0.179364	Non	>tr|A0A284RX93|A0A284RX93_ARMOS Related to Dihydroxyacetone kinase 1 OS=Armillaria ostoyae OX=47428 GN=ARMOST_16812 PE=3 SV=1
jgi|Armme1_1|14184|g14050	356025425.69628;414920149.905765;319160336.571382	498335854.744451;658451926.26835;1184469240.633	0.465607	0.1798	0.1798	Non	-
jgi|Armosto1|268762|mRNA_AROS_09238_AROS_09238	158214892.477008;NA;242026546.355385	80356352.1256647;58974418.4635103;NA	2.8726	0.180218	0.180218	Non	>tr|A0A284RAY6|A0A284RAY6_ARMOS Histone deacetylase OS=Armillaria ostoyae OX=47428 GN=ARMOST_09238 PE=3 SV=1
jgi|Armme1_1|14247|g14119	17549511500.5487;16666860049.5191;16378661614.639	16660508845.0578;12924146144.7726;10847694759.3826	1.25135	0.180267	0.180267	Non	-
tr|A0A2H3D8K7|A0A2H3D8K7_ARMGA	76427258.8278095;40499248.9782598;109845413.764813	90740190.8454362;119806867.589439;137237326.703297	0.652047	0.180382	0.180382	Non	SEC7 domain-containing protein OS=Armillaria gallica OX=47427 GN=ARMGADRAFT_1166402 PE=4 SV=1
tr|A0A2H3D637|A0A2H3D637_ARMGA	NA;209413582.267441;144436955.987176	101096065.096412;72607636.3805133;NA	2.03709	0.180921	0.180921	Non	Diaminopimelate epimerase-like protein OS=Armillaria gallica OX=47427 GN=ARMGADRAFT_1047131 PE=4 SV=1
tr|A0A2H3E292|A0A2H3E292_ARMGA	37981431.1870446;66291149.8546982;156625268.492188	92400017.3804357;446301591.304653;570174545.87531	0.235281	0.181215	0.181215	Non	PLP-dependent transferase OS=Armillaria gallica OX=47427 GN=ARMGADRAFT_1145612 PE=4 SV=1
jgi|Armosto1|270160|mRNA_AROS_10266_AROS_10266	1886801127.88905;2426872560.35089;2493748472.4784	2919310126.39428;2405460332.49774;3721083506.8838	0.752546	0.181496	0.181496	Non	>tr|A0A284RDT8|A0A284RDT8_ARMOS Probable ODC2-Mitochondrial 2-oxodicarboxylate carrier OS=Armillaria ostoyae OX=47428 GN=ARMOST_10266 PE=3 SV=1
tr|A0A2H3B2T6|A0A2H3B2T6_9AGAR	20567072264.9309;21318849496.7501;22510208514.7957	19714048421.6738;17468114418.4821;10288895596.2984	1.35653	0.181537	0.181537	Non	Alanine transaminase OS=Armillaria solidipes OX=1076256 GN=ARMSODRAFT_963427 PE=3 SV=1
jgi|Armme1_1|12168|g11692	168737486.083736;239957149.501218;NA	77189150.5145868;123168393.028161;112708782.184424	1.95819	0.181782	0.181782	Non	-
jgi|Armme1_1|2172|g16674	1033612369.58791;627524193.914402;739503920.201842	794208955.404503;145714249.193337;301081277.358262	1.93443	0.18205	0.18205	Non	-
jgi|Armme1_1|8719|g6776	NA;270668846.462888;181105756.412353	503261209.571134;339579724.104613;989994639.379051	0.369734	0.182729	0.182729	Non	-
tr|A0A2H3E8R1|A0A2H3E8R1_ARMGA	9010002531.53534;9549368235.40958;8038469930.3401	11865955565.9695;9888268482.92713;16593404210.7602	0.693598	0.18299	0.18299	Non	Eukaryotic peptide chain release factor GTP-binding subunit OS=Armillaria gallica OX=47427 GN=ARMGADRAFT_1042395 PE=3 SV=1
jgi|Armme1_1|7952|g5495	793589519.765694;843851110.469226;784788149.02319	712029500.329255;625086160.097288;256660827.979812	1.5198	0.184544	0.184544	Non	-
tr|A0A2H3DVX6|A0A2H3DVX6_ARMGA	122612857.999781;NA;54808457.6812517	237192820.169987;132937826.334446;148925022.010283	0.512723	0.184709	0.184709	Non	DNA polymerase OS=Armillaria gallica OX=47427 GN=ARMGADRAFT_984907 PE=3 SV=1
tr|A0A2H3DVP3|A0A2H3DVP3_ARMGA	79455489.5325944;100421484.616845;98430879.940349	64204616.1967698;90478871.2324672;74776024.7230368	1.21288	0.184973	0.184973	Non	WD40 repeat-like protein OS=Armillaria gallica OX=47427 GN=ARMGADRAFT_1013934 PE=4 SV=1
tr|A0A2H3CAL7|A0A2H3CAL7_ARMGA	611692440.518547;359813630.044668;171062213.001746	NA;124481488.902661;129885970.559541	2.99453	0.185161	0.185161	Non	1-Cys peroxiredoxin isozyme OS=Armillaria gallica OX=47427 GN=ARMGADRAFT_1056234 PE=3 SV=1
jgi|Armme1_1|900|g15314	244153641.035283;95105382.7444397;104392610.982426	63086037.4449223;43980833.2205247;NA	2.76246	0.185728	0.185728	Non	-
tr|A0A2H3BYK6|A0A2H3BYK6_9AGAR	111582171.992922;112775016.528174;53873691.4899853	106418334.964073;130987878.960812;178090206.188454	0.669635	0.185758	0.185758	Non	ABC transporter domain-containing protein OS=Armillaria solidipes OX=1076256 GN=ARMSODRAFT_950277 PE=4 SV=1
jgi|Armosto1|268337|mRNA_AROS_08813_AROS_08813	5437096773.80927;5562291831.10527;6574522211.90682	4141898660.57084;5281796845.59141;5493216794.28314	1.17812	0.186127	0.186127	Non	>tr|A0A284R9R6|A0A284R9R6_ARMOS Probable 40S ribosomal protein S16 OS=Armillaria ostoyae OX=47428 GN=ARMOST_08813 PE=3 SV=1 >tr|A0A2H3CN16|A0A2H3CN16_9AGAR Ribosomal protein S9 OS=Armillaria solidipes OX=1076256 GN=ARMSODRAFT_927187 PE=3 SV=1 >tr|A0A2H3ER18|A0A2H3ER18_ARMGA Ribosomal protein S9 OS=Armillaria gallica OX=47427 GN=ARMGADRAFT_1160507 PE=3 SV=1
tr|A0A2H3E3Y7|A0A2H3E3Y7_ARMGA	124807817.16835;258603536.942232;71675794.2881027	850588932.816172;232706850.879005;1467868824.78275	0.178384	0.186546	0.186546	Non	Peroxisomal membrane protein 4 OS=Armillaria gallica OX=47427 GN=ARMGADRAFT_957001 PE=4 SV=1
tr|A0A2H3C594|A0A2H3C594_9AGAR	639281857.845698;555068287.370318;299904153.031295	650967729.593321;627837095.954367;1059219909.73276	0.63911	0.186593	0.186593	Non	Glutamine synthetase/guanido kinase OS=Armillaria solidipes OX=1076256 GN=ARMSODRAFT_947113 PE=3 SV=1
tr|A0A2H3BP94|A0A2H3BP94_9AGAR	263506880.5563;543099051.979886;195262271.064531	1453520921.65475;346611352.512564;1074955655.72675	0.348465	0.186599	0.186599	Non	P-loop containing nucleoside triphosphate hydrolase protein OS=Armillaria solidipes OX=1076256 GN=ARMSODRAFT_937857 PE=3 SV=1
jgi|Armme1_1|1184|g1086	NA;45547143.9037896;38733075.7642236	52409022.8426101;44370822.6952514;64482924.9197935	0.78394	0.187136	0.187136	Non	-
jgi|Armme1_1|3466|g18006	49361176672.7942;53697432617.8093;41818842824.504	56287063208.8944;60261908968.4582;90534593554.7266	0.699609	0.187551	0.187551	Non	-
jgi|Armme1_1|5399|g19945	259091557.599155;NA;200927992.812707	295530310.397389;320992852.001056;NA	0.746151	0.187574	0.187574	Non	-
tr|A0A2H3C0Q4|A0A2H3C0Q4_9AGAR	3818720860.90979;5181197781.21594;3672540571.12037	1489964939.05365;3544111420.07097;3554957272.45872	1.47542	0.187876	0.187876	Non	Chitin synthase OS=Armillaria solidipes OX=1076256 GN=ARMSODRAFT_956512 PE=3 SV=1
jgi|Armosto1|258035|mRNA_AROS_03740_AROS_03740	131021787.22196;62051878.8585554;NA	155753070.39838;141650217.461757;289741930.626716	0.493252	0.188374	0.188374	Non	>tr|A0A284QVC5|A0A284QVC5_ARMOS tRNA (guanine(26)-N(2))-dimethyltransferase OS=Armillaria ostoyae OX=47428 GN=ARMOST_03740 PE=3 SV=1
tr|A0A2H3E4T3|A0A2H3E4T3_ARMGA	7620877909.57529;7761989104.36352;7653138533.71807	7814445285.18501;11107478002.401;9735982322.93711	0.803827	0.188514	0.188514	Non	Iso_dh domain-containing protein OS=Armillaria gallica OX=47427 GN=ARMGADRAFT_954813 PE=3 SV=1
tr|A0A2H3DN88|A0A2H3DN88_ARMGA	528060431.45687;567597955.187057;358747684.771513	666185813.096278;509415544.512526;680757200.547568	0.783473	0.188958	0.188958	Non	Importin N-terminal domain-containing protein OS=Armillaria gallica OX=47427 GN=ARMGADRAFT_988683 PE=3 SV=1
jgi|Armosto1|271072|mRNA_AROS_11007_AROS_11007	61768793084.0101;56291434133.8627;69603729230.7955	50452412106.5156;56223482606.4315;23431847107.2317	1.44237	0.189367	0.189367	Non	>tr|A0A284RFX6|A0A284RFX6_ARMOS Probable mitochondrial porin OS=Armillaria ostoyae OX=47428 GN=ARMOST_11007 PE=4 SV=1 >tr|A0A2H3C166|A0A2H3C166_9AGAR Uncharacterized protein OS=Armillaria solidipes OX=1076256 GN=ARMSODRAFT_951083 PE=4 SV=1 >tr|A0A2H3ED96|A0A2H3ED96_ARMGA Uncharacterized protein OS=Armillaria gallica OX=47427 GN=ARMGADRAFT_1052098 PE=4 SV=1
jgi|Armme1_1|8570|g6577	NA;469482249.695592;288702538.172619	114816696.399315;220153654.318779;89710568.9935147	2.67796	0.189383	0.189383	Non	-
jgi|Armosto1|270703|mRNA_AROS_10638_AROS_10638	2903443211.31256;1729454436.69839;2449399009.84832	2217852999.42926;1485374053.23513;644504924.662181	1.62896	0.189673	0.189673	Non	>tr|A0A284REW5|A0A284REW5_ARMOS RRM domain-containing protein OS=Armillaria ostoyae OX=47428 GN=ARMOST_10638 PE=4 SV=1
tr|A0A2H3C8V0|A0A2H3C8V0_9AGAR	39745528.0003018;278266708.928118;186792250.742556	187497252.880246;369649619.630677;407952217.899114	0.52306	0.189693	0.189693	Non	Mitochondrial protein OS=Armillaria solidipes OX=1076256 GN=ARMSODRAFT_987529 PE=4 SV=1
tr|A0A2H3BVD7|A0A2H3BVD7_9AGAR	425212367.822213;459754744.010392;248035015.707025	NA;284350911.623115;162570676.551635	1.69008	0.190197	0.190197	Non	Uncharacterized protein OS=Armillaria solidipes OX=1076256 GN=ARMSODRAFT_970872 PE=4 SV=1
jgi|Armosto1|270779|mRNA_AROS_10714_AROS_10714	5983296103.95084;6235211051.5506;6351216955.1043	7362322970.32536;7591663798.4255;11562650180.4225	0.700305	0.190808	0.190808	Non	>tr|A0A284RF29|A0A284RF29_ARMOS Probable Pre-mRNA-processing-splicing factor 8 OS=Armillaria ostoyae OX=47428 GN=ARMOST_10714 PE=4 SV=1
tr|A0A2H3B1F5|A0A2H3B1F5_9AGAR	2527251598.25505;1718045633.73426;1046314956.75749	1058590455.88149;641618037.157252;1166463222.88873	1.84591	0.191148	0.191148	Non	Uncharacterized protein OS=Armillaria solidipes OX=1076256 GN=ARMSODRAFT_460422 PE=4 SV=1
tr|A0A2H3EFH6|A0A2H3EFH6_ARMGA	556310368.904193;43953914.5775717;665086145.086024	35951481.9162344;64346950.2340298;48934566.4353516	8.47903	0.191321	0.191321	Non	P-loop containing nucleoside triphosphate hydrolase protein OS=Armillaria gallica OX=47427 GN=ARMGADRAFT_523540 PE=3 SV=1
jgi|Armme1_1|5941|g1815	673984568.774693;731884717.87044;489864222.533143	6203511466.59688;1227088094.72086;2947028948.21768	0.182675	0.191992	0.191992	Non	-
tr|A0A2H3DXB9|A0A2H3DXB9_ARMGA	814573735.891133;665193259.139807;1015571535.35584	333354509.643329;834669392.626337;89178436.5144814	1.98483	0.192203	0.192203	Non	Profilin OS=Armillaria gallica OX=47427 GN=ARMGADRAFT_959561 PE=3 SV=1
jgi|Armme1_1|14127|g13992	330127956.061567;390929638.971031;401238001.310076	304695439.52543;354148522.832197;190967091.45987	1.32064	0.192281	0.192281	Non	-
tr|A0A2H3E9M4|A0A2H3E9M4_ARMGA	645734631.327371;683847652.758339;621931105.92256	723819681.205583;800003661.53952;1112517241.77499	0.740236	0.192527	0.192527	Non	1,4-alpha-glucan-branching enzyme OS=Armillaria gallica OX=47427 GN=ARMGADRAFT_1006169 PE=3 SV=1
jgi|Armosto1|261809|mRNA_AROS_05211_AROS_05211	2917771416.99627;3255111624.65869;2260887827.94293	3403997516.20692;2981318528.26;3930813373.33803	0.817532	0.192781	0.192781	Non	>tr|A0A284QZJ6|A0A284QZJ6_ARMOS Histidine biosynthesis trifunctional protein OS=Armillaria ostoyae OX=47428 GN=ARMOST_05211 PE=3 SV=1
tr|A0A2H3BNL0|A0A2H3BNL0_9AGAR	690091097.858868;359413321.168734;431841207.783036	646791100.866664;715834215.984028;692745196.350622	0.72072	0.192928	0.192928	Non	Nuclear pore complex protein OS=Armillaria solidipes OX=1076256 GN=ARMSODRAFT_1085722 PE=3 SV=1
jgi|Armosto1|251706|mRNA_AROS_01951_AROS_01951	702488552.422081;1294278657.67035;1125614288.64992	1256596936.55127;1302262833.53602;1560241257.37342	0.758025	0.19299	0.19299	Non	>tr|A0A284QQD3|A0A284QQD3_ARMOS Uncharacterized protein OS=Armillaria ostoyae OX=47428 GN=ARMOST_01951 PE=4 SV=1
tr|A0A2H3E5W9|A0A2H3E5W9_ARMGA	373239596.212742;296400701.007936;417996281.86128	1076451632.72551;383844186.034029;1492133104.86508	0.368387	0.193099	0.193099	Non	NOL1/NOP2/sun family putative RNA met OS=Armillaria gallica OX=47427 GN=ARMGADRAFT_1044865 PE=3 SV=1
jgi|Armme1_1|3168|g17701	89185458.9951164;NA;100632773.635332	62968767.0919061;NA;27385002.8374772	2.10083	0.193291	0.193291	Non	-
tr|A0A2H3DKH1|A0A2H3DKH1_ARMGA	207128947.837687;173690018.179076;164685030.319107	NA;456885144.053128;320012220.63042	0.468105	0.193328	0.193328	Non	Aldo/keto reductase OS=Armillaria gallica OX=47427 GN=ARMGADRAFT_1031440 PE=4 SV=1
tr|A0A2H3CV26|A0A2H3CV26_ARMGA	4741975561.18909;7748778911.45769;6445732203.33234	6883679514.09125;8269877817.60508;11205773070.8947	0.718398	0.193383	0.193383	Non	Long-chain-fatty-acid-CoA-ligase OS=Armillaria gallica OX=47427 GN=ARMGADRAFT_973346 PE=4 SV=1
tr|A0A2H3AYL6|A0A2H3AYL6_9AGAR	1355844569.75143;1423898671.69784;1755542838.65332	3273286176.5757;1898605324.94049;5623186848.98158	0.420125	0.193624	0.193624	Non	Uncharacterized protein OS=Armillaria solidipes OX=1076256 GN=ARMSODRAFT_967365 PE=3 SV=1
tr|A0A2H3CNS6|A0A2H3CNS6_9AGAR	428682638.915112;163133873.120692;722678128.759047	287555926.392283;18634143.5550387;99837902.9229283	3.23745	0.193945	0.193945	Non	Uncharacterized protein OS=Armillaria solidipes OX=1076256 GN=ARMSODRAFT_946631 PE=4 SV=1
jgi|Armme1_1|2949|g17478	3298129387.73486;761947914.453096;3394136040.4882	3698526518.20547;3535773261.26789;5117000332.80854	0.603516	0.194087	0.194087	Non	-
tr|A0A2H3EMC9|A0A2H3EMC9_ARMGA	307258717.13164;105701558.690417;251047040.101106	109106532.287061;102887627.246498;NA	2.08813	0.194441	0.194441	Non	Phosphatidylglycerol/phosphatidylinositol transfer protein OS=Armillaria gallica OX=47427 GN=ARMGADRAFT_983600 PE=3 SV=1
tr|A0A2H3DUQ4|A0A2H3DUQ4_ARMGA	8979516987.52744;8743546468.1541;9872688923.42501	9169639526.23381;14188000923.9795;16265476069.0534	0.696456	0.194618	0.194618	Non	Acyltransferase ChoActase/COT/CPT OS=Armillaria gallica OX=47427 GN=ARMGADRAFT_1009575 PE=3 SV=1
tr|A0A2H3CJP7|A0A2H3CJP7_ARMGA	764170969.798069;1260292434.10354;915032238.339638	1386045364.68847;1061112776.18397;1348589467.74435	0.774418	0.194628	0.194628	Non	Glycogen [starch] synthase OS=Armillaria gallica OX=47427 GN=ARMGADRAFT_1019124 PE=3 SV=1
tr|A0A2H3EK52|A0A2H3EK52_ARMGA	277072947.639816;953655835.137969;423843763.702202	125163549.853905;196465404.742787;NA	3.42957	0.194732	0.194732	Non	Uncharacterized protein OS=Armillaria gallica OX=47427 GN=ARMGADRAFT_983908 PE=3 SV=1
jgi|Armme1_1|10426|g9374	1719384682.04566;1423738548.14746;1311944349.44235	1779442295.07613;1674065930.40088;2555076740.74909	0.74145	0.194833	0.194833	Non	-
jgi|Armosto1|268147|mRNA_AROS_08623_AROS_08623	6600628370.11085;7802820609.70881;6358487358.81415	9291420277.44302;9680799334.75603;6816701140.55616	0.805072	0.195058	0.195058	Non	>tr|A0A284R945|A0A284R945_ARMOS Phosphoacetylglucosamine mutase OS=Armillaria ostoyae OX=47428 GN=ARMOST_08623 PE=3 SV=1
tr|A0A2H3CI58|A0A2H3CI58_9AGAR	NA;93712307.8561888;110504943.244206	32141097.5228441;70920308.18178;NA	1.98151	0.195103	0.195103	Non	Ribonuclease H-like protein OS=Armillaria solidipes OX=1076256 GN=ARMSODRAFT_874845 PE=3 SV=1
tr|A0A2H3DC04|A0A2H3DC04_ARMGA	178899334.08637;76935362.8657878;258987359.581363	96531542.1251628;47877445.2281054;NA	2.37669	0.195324	0.195324	Non	Choline-phosphate cytidylyltransferase OS=Armillaria gallica OX=47427 GN=ARMGADRAFT_1013279 PE=3 SV=1
tr|A0A2H3DAF6|A0A2H3DAF6_ARMGA	1483833045.3446;1885214620.32437;1712855182.58549	1789816210.91987;2695063627.61885;2085166524.50113	0.773496	0.195357	0.195357	Non	CTP synthase OS=Armillaria gallica OX=47427 GN=ARMGADRAFT_1016422 PE=3 SV=1
tr|A0A2H3EH11|A0A2H3EH11_ARMGA	813506741.850857;140080084.955643;1255079406.14032	142853331.56659;156960915.358435;54370005.4141912	6.23592	0.195742	0.195742	Non	DnaJ-domain-containing protein OS=Armillaria gallica OX=47427 GN=ARMGADRAFT_1009012 PE=4 SV=1
jgi|Armme1_1|5847|g20343	257008378.758615;139851908.896361;240079116.790247	153344517.763353;126267299.291982;151495594.256629	1.47745	0.196407	0.196407	Non	-
tr|A0A2H3DMX2|A0A2H3DMX2_ARMGA	383777432.591473;698699112.055497;564598779.524889	376374687.607529;485897997.40022;105494363.066874	1.70193	0.197226	0.197226	Non	SWI/SNF complex 60 kDa subunit OS=Armillaria gallica OX=47427 GN=ARMGADRAFT_1010200 PE=4 SV=1
tr|A0A2H3CJJ9|A0A2H3CJJ9_9AGAR	784393047.32331;769553783.095845;977401915.879133	752325397.784922;699354862.759045;316877083.451465	1.43131	0.197424	0.197424	Non	Methionine aminopeptidase 2 OS=Armillaria solidipes OX=1076256 GN=ARMSODRAFT_251878 PE=3 SV=1
tr|A0A2H3AVS7|A0A2H3AVS7_9AGAR	2193892174.52865;2261785179.91564;2198829739.13386	2014434040.92796;1592916605.35674;2126367752.56172	1.16059	0.197492	0.197492	Non	Dolichyl-diphosphooligosaccharide--protein glycosyltransferase subunit WBP1 OS=Armillaria solidipes OX=1076256 GN=ARMSODRAFT_963674 PE=3 SV=1
tr|A0A2H3B4G8|A0A2H3B4G8_9AGAR	48098567.0584669;110201030.455917;33386213.1501799	225709346.370778;65132838.1149184;160084188.444188	0.425093	0.19782	0.19782	Non	Uncharacterized protein OS=Armillaria solidipes OX=1076256 GN=ARMSODRAFT_891678 PE=3 SV=1
tr|A0A2H3E2J8|A0A2H3E2J8_ARMGA	204451300.888993;168173761.868703;320058750.744099	290162936.547798;584288271.276553;1037225901.4007	0.362344	0.198348	0.198348	Non	SecE/sec61-gamma protein OS=Armillaria gallica OX=47427 GN=ARMGADRAFT_1006732 PE=3 SV=1
tr|A0A2H3DBX8|A0A2H3DBX8_ARMGA	1127304608.17219;925193874.059049;1043822246.91412	1042894270.17008;707955640.737024;568144514.521887	1.3352	0.199061	0.199061	Non	2,4-dienoyl-CoA reductase ((3E)-enoyl-CoA-producing) OS=Armillaria gallica OX=47427 GN=ARMGADRAFT_1047427 PE=4 SV=1
jgi|Armosto1|258144|mRNA_AROS_03849_AROS_03849	8124905570.50593;11540104275.4302;7648464702.76174	7585677888.83942;7383538102.31714;5546189801.78962	1.33136	0.199568	0.199568	Non	>tr|A0A284QVQ0|A0A284QVQ0_ARMOS T-complex protein 1 subunit delta OS=Armillaria ostoyae OX=47428 GN=ARMOST_03849 PE=3 SV=1
jgi|Armme1_1|12398|g11987	11948300881.4969;9253139667.2183;14755803643.6904	3445132347.72647;4351796692.47632;12368776832.0687	1.78309	0.199646	0.199646	Non	-
tr|A0A2H3E6N4|A0A2H3E6N4_ARMGA	150466483.375;82507662.4187914;77113017.6339687	69120950.2270674;50223947.555838;NA	1.73216	0.199653	0.199653	Non	Glycoside hydrolase family 16 protein OS=Armillaria gallica OX=47427 GN=ARMGADRAFT_926467 PE=3 SV=1
tr|A0A2H3DTF9|A0A2H3DTF9_ARMGA	442218220.454621;635050000.781964;203503792.984196	785079909.462006;505699483.18769;699616071.700669	0.643476	0.199866	0.199866	Non	Uncharacterized protein OS=Armillaria gallica OX=47427 GN=ARMGADRAFT_968285 PE=4 SV=1
tr|A0A2H3BYR6|A0A2H3BYR6_9AGAR	222183725.653589;140712572.979619;224868393.60014	225023765.845453;496323978.643755;804192716.451558	0.385283	0.199998	0.199998	Non	TPR-like protein OS=Armillaria solidipes OX=1076256 GN=ARMSODRAFT_950364 PE=4 SV=1
tr|A0A2H3C2P3|A0A2H3C2P3_9AGAR	939208801.643438;566036750.570914;NA	454855616.164572;163513263.772193;250438601.701273	2.59881	0.200228	0.200228	Non	Uncharacterized protein OS=Armillaria solidipes OX=1076256 GN=ARMSODRAFT_168656 PE=4 SV=1
tr|A0A2H3C4G4|A0A2H3C4G4_9AGAR	3060951855.35338;5813685805.19192;3747893112.42745	7162241706.48683;4339387936.46229;9722288620.31639	0.594731	0.200523	0.200523	Non	ATP citrate synthase OS=Armillaria solidipes OX=1076256 GN=ARMSODRAFT_100793 PE=4 SV=1
tr|A0A2H3EXK0|A0A2H3EXK0_ARMGA	37372228.3992867;17659626.0618358;55462794.0151381	188408353.315218;527844845.111143;1388229133.22539	0.0525044	0.203644	0.203644	Non	Acyl-CoA desaturase OS=Armillaria gallica OX=47427 GN=ARMGADRAFT_912263 PE=3 SV=1
tr|A0A2H3AT23|A0A2H3AT23_9AGAR	4608245641.47443;5458211523.36238;4788755266.40256	6221372643.4409;5309962752.09945;8477002523.2196	0.742451	0.203862	0.203862	Non	ARM repeat-containing protein OS=Armillaria solidipes OX=1076256 GN=ARMSODRAFT_615747 PE=3 SV=1
jgi|Armosto1|261945|mRNA_AROS_05347_AROS_05347	NA;260561047.34555;523417135.654098	NA;886405.370081662;85768224.0811276	9.04716	0.204326	0.204326	Non	>tr|A0A284QZZ3|A0A284QZZ3_ARMOS Related to BFR1-Nuclear segregation protein OS=Armillaria ostoyae OX=47428 GN=ARMOST_05347 PE=4 SV=1
jgi|Armosto1|257936|mRNA_AROS_03641_AROS_03641	9976394276.58583;13882311508.521;11247314539.1373	9619777265.88858;10307146066.8928;3704987400.29453	1.48553	0.204863	0.204863	Non	>tr|A0A284QV24|A0A284QV24_ARMOS Succinate dehydrogenase [ubiquinone] flavoprotein subunit, mitochondrial OS=Armillaria ostoyae OX=47428 GN=ARMOST_03641 PE=3 SV=1 >tr|A0A2H3C869|A0A2H3C869_9AGAR Succinate dehydrogenase [ubiquinone] flavoprotein subunit, mitochondrial OS=Armillaria solidipes OX=1076256 GN=ARMSODRAFT_946948 PE=3 SV=1
jgi|Armme1_1|1405|g15871	485548340.337851;170983930.177761;118195991.740126	60298611.3616894;34087968.9020368;NA	5.47202	0.205763	0.205763	Non	-
tr|A0A2H3DYL4|A0A2H3DYL4_ARMGA	275863687.727502;84813441.5441722;225200754.91259	100257131.032526;68090586.5722311;104897365.68069	2.14415	0.206153	0.206153	Non	DNA-directed RNA polymerases I and III subunit RPAC1 OS=Armillaria gallica OX=47427 GN=ARMGADRAFT_924543 PE=3 SV=1
tr|A0A2H3DZQ9|A0A2H3DZQ9_ARMGA	211737345.906881;334446056.576719;227636340.15539	371133604.90734;315136444.400783;655760187.254828	0.576604	0.207056	0.207056	Non	Uncharacterized protein OS=Armillaria gallica OX=47427 GN=ARMGADRAFT_509890 PE=4 SV=1
jgi|Armosto1|249937|mRNA_AROS_00182_AROS_00182	37413891976.0975;42640901464.5076;37850241028.0275	35684466343.2127;38301037015.3722;29568788044.8872	1.13858	0.20722	0.20722	Non	>tr|A0A284QKF3|A0A284QKF3_ARMOS Probable heat shock protein Hsp88 OS=Armillaria ostoyae OX=47428 GN=ARMOST_00182 PE=4 SV=1
tr|A0A2H3E8J7|A0A2H3E8J7_ARMGA	193456181.350143;321588135.481714;250216136.81998	308159425.337603;337505032.622902;576468844.272905	0.626168	0.207683	0.207683	Non	Pre-mRNA splicing factor (Fragment) OS=Armillaria gallica OX=47427 GN=ARMGADRAFT_1135326 PE=4 SV=1
jgi|Armme1_1|9869|g8561	282108143.325121;195799077.39692;82581399.852877	178467435.697993;433104977.765921;401189450.727652	0.553426	0.208473	0.208473	Non	-
jgi|Armme1_1|296|g14656	2118592880.82913;1697349664.84847;1668090268.31484	1564657133.12863;1565210282.40477;561958324.302876	1.48545	0.208682	0.208682	Non	-
jgi|Armme1_1|1489|g15956	4430413301.42834;6298059545.07227;4931930288.03152	5111002816.30453;7587724510.80199;8757483186.54756	0.729877	0.208807	0.208807	Non	-
tr|A0A2H3C4P6|A0A2H3C4P6_9AGAR	208846300.150132;330462983.261174;238438082.810024	397690829.467333;505082328.126674;258702871.353078	0.66962	0.209295	0.209295	Non	Tryptophan--tRNA ligase OS=Armillaria solidipes OX=1076256 GN=ARMSODRAFT_948720 PE=3 SV=1
tr|A0A2H3BYZ7|A0A2H3BYZ7_9AGAR	373137977.732715;264828339.963008;163952796.802615	169121890.642235;NA;147051146.914815	1.69089	0.209436	0.209436	Non	NAD-P-binding protein OS=Armillaria solidipes OX=1076256 GN=ARMSODRAFT_928884 PE=4 SV=1
jgi|Armosto1|253294|mRNA_AROS_13313_AROS_13313	403664169.132628;531209878.364641;157954713.741989	535014412.849386;453970071.211737;912517111.393382	0.574719	0.210398	0.210398	Non	>tr|A0A284RMI8|A0A284RMI8_ARMOS Uncharacterized protein OS=Armillaria ostoyae OX=47428 GN=ARMOST_13313 PE=4 SV=1
tr|A0A2H3AW96|A0A2H3AW96_9AGAR	1938728171.18251;1635181696.41589;1996712516.00004	2108520947.23255;1970169050.10077;2089370731.44609	0.90314	0.21048	0.21048	Non	Creatinase/aminopeptidase OS=Armillaria solidipes OX=1076256 GN=ARMSODRAFT_965362 PE=3 SV=1
tr|A0A2H3EVF9|A0A2H3EVF9_ARMGA	176399519.477722;65358430.1737716;164196874.641445	85807619.3816441;67558782.7430583;62891332.2906305	1.87718	0.210494	0.210494	Non	DUF1716-domain-containing protein OS=Armillaria gallica OX=47427 GN=ARMGADRAFT_1005945 PE=4 SV=1
jgi|Armme1_1|12203|g11730	19644884558.6918;21699943546.6394;14600528593.03	19651804926.6113;25661832675.3662;35894317694.0738	0.688915	0.210833	0.210833	Non	-
tr|A0A2H3DD36|A0A2H3DD36_ARMGA	203938127.56486;236698635.251114;53172616.8465355	381444375.176386;168811605.625803;586414796.702693	0.434435	0.211006	0.211006	Non	Sacchrp_dh_NADP domain-containing protein OS=Armillaria gallica OX=47427 GN=ARMGADRAFT_475287 PE=4 SV=1
tr|A0A2H3AQE4|A0A2H3AQE4_9AGAR	26129667861.5727;30664860823.1851;24018817284.5895	21960226721.7546;25701882099.5384;13046254751.1992	1.33117	0.211224	0.211224	Non	Septin OS=Armillaria solidipes OX=1076256 GN=ARMSODRAFT_897319 PE=3 SV=1
tr|A0A2H3DP43|A0A2H3DP43_ARMGA	214262565.135536;173245675.326789;537802148.708586	80721694.3792923;145385975.224712;79136387.9259512	3.03138	0.211764	0.211764	Non	Mitochondrial 50S ribosomal protein L3 OS=Armillaria gallica OX=47427 GN=ARMGADRAFT_1077121 PE=3 SV=1
tr|A0A2H3BL54|A0A2H3BL54_9AGAR	492549853.611666;696017042.586738;438935044.545646	699923591.579421;639950405.396636;1157850604.66149	0.651594	0.212002	0.212002	Non	Pali-domain-containing protein OS=Armillaria solidipes OX=1076256 GN=ARMSODRAFT_954377 PE=4 SV=1
jgi|Armosto1|251028|mRNA_AROS_01273_AROS_01273	28725003841.4454;29894666545.8877;35739746693.9684	27228371811.101;27766725362.1907;12043251094.3305	1.40754	0.212286	0.212286	Non	>tr|A0A284QNI3|A0A284QNI3_ARMOS Probable CPC2 protein, guanine nucleotide-binding protein beta subunit-like OS=Armillaria ostoyae OX=47428 GN=ARMOST_01273 PE=3 SV=1 >tr|A0A2H3C6S7|A0A2H3C6S7_9AGAR Guanine nucleotide binding protein beta subunit OS=Armillaria solidipes OX=1076256 GN=ARMSODRAFT_951556 PE=3 SV=1
tr|A0A2H3C5G9|A0A2H3C5G9_9AGAR	104819462.147169;100089228.24982;89888155.5812758	135311945.788005;107030444.730548;199495625.548215	0.667206	0.212691	0.212691	Non	Selenoprotein O OS=Armillaria solidipes OX=1076256 GN=ARMSODRAFT_948360 PE=3 SV=1
tr|A0A2H3EB88|A0A2H3EB88_ARMGA	244859889.471466;345922912.049752;NA	439294742.398952;NA;442078366.272337	0.670298	0.212847	0.212847	Non	Succinate dehydrogenase cytochrome b560 subunit (Fragment) OS=Armillaria gallica OX=47427 GN=ARMGADRAFT_989109 PE=4 SV=1
tr|A0A2H3DN13|A0A2H3DN13_ARMGA	204014341.424879;287669964.423812;375054161.663604	169482722.497669;275389032.279648;127988071.424388	1.513	0.213209	0.213209	Non	Autophagy-related protein OS=Armillaria gallica OX=47427 GN=ARMGADRAFT_1052529 PE=3 SV=1
tr|A0A2H3BNZ1|A0A2H3BNZ1_9AGAR	1731019998.00867;713710694.903028;1437151087.61698	1269677091.31078;455572048.178627;172901013.61639	2.04509	0.21331	0.21331	Non	HSP90-domain-containing protein OS=Armillaria solidipes OX=1076256 GN=ARMSODRAFT_908340 PE=3 SV=1
jgi|Armosto1|268371|mRNA_AROS_08847_AROS_08847	229185238.927404;189670348.506368;306795457.119131	337973157.392893;461796122.62376;982955595.751205	0.407046	0.213847	0.213847	Non	>tr|A0A284R9V4|A0A284R9V4_ARMOS Related to PRP16-RNA-dependent ATPase OS=Armillaria ostoyae OX=47428 GN=ARMOST_08847 PE=4 SV=1
tr|A0A2H3CNA5|A0A2H3CNA5_ARMGA	3495320048.22597;3203992181.20189;2967571068.54031	3281765725.17842;3747444316.2374;4487570493.049	0.839374	0.214453	0.214453	Non	Carbamoyl-phosphate synthase OS=Armillaria gallica OX=47427 GN=ARMGADRAFT_1170818 PE=4 SV=1
jgi|Armosto1|252961|mRNA_AROS_12980_AROS_12980	4256798128.30334;3955211817.77995;4225298978.88922	6538002596.58483;5040055895.09584;4328411230.1327	0.781903	0.215783	0.215783	Non	>tr|A0A284RLH0|A0A284RLH0_ARMOS Related to acyl-coa dehydrogenase, long-chain specific OS=Armillaria ostoyae OX=47428 GN=ARMOST_12980 PE=3 SV=1
jgi|Armme1_1|3592|g18141	162950313.646236;96706618.2481764;115801951.661382	556375658.691119;NA;324732944.428616	0.284081	0.215792	0.215792	Non	-
tr|A0A2H3CLW1|A0A2H3CLW1_9AGAR	22425674.2646126;68861132.8381956;82841057.1282288	69178683.3239369;89467787.4091017;119183260.87966	0.626743	0.216043	0.216043	Non	Endonuclease OS=Armillaria solidipes OX=1076256 GN=ARMSODRAFT_946635 PE=3 SV=1
jgi|Armosto1|252986|mRNA_AROS_13005_AROS_13005	472983215.282595;444903284.713234;404457751.524438	461134090.449135;573685022.089961;778222729.551556	0.729351	0.21638	0.21638	Non	>tr|A0A284RLP5|A0A284RLP5_ARMOS Related to endo-polygalacturonase OS=Armillaria ostoyae OX=47428 GN=ARMOST_13005 PE=4 SV=1
jgi|Armme1_1|3419|g17960	139303693.344107;111774244.338338;132300574.937234	226241573.357545;237072894.66172;118864942.353827	0.658523	0.217305	0.217305	Non	-
tr|A0A2H3BUE1|A0A2H3BUE1_9AGAR	153118725.703688;395905478.298892;187830879.843964	239808851.121889;478945154.744739;554751112.397232	0.578604	0.218171	0.218171	Non	Uncharacterized protein OS=Armillaria solidipes OX=1076256 GN=ARMSODRAFT_958324 PE=4 SV=1
jgi|Armme1_1|8684|g6729	5018123780.66067;5897350360.26217;5380098745.28868	6553608574.33238;6005772255.99734;9598564815.93617	0.735428	0.218476	0.218476	Non	-
jgi|Armosto1|253047|mRNA_AROS_13066_AROS_13066	194792464.362489;272145986.215085;104153726.289102	346136978.122103;281606541.245409;809730257.599061	0.397289	0.219214	0.219214	Non	>tr|A0A284RLV7|A0A284RLV7_ARMOS Citrate synthase OS=Armillaria ostoyae OX=47428 GN=ARMOST_13066 PE=3 SV=1
tr|A0A2H3DR62|A0A2H3DR62_ARMGA	497767962.561019;540056704.522786;153441870.296375	569879790.880762;552990631.10783;1215376167.68837	0.50947	0.21958	0.21958	Non	DNA replication licensing factor MCM2 OS=Armillaria gallica OX=47427 GN=ARMGADRAFT_1054251 PE=3 SV=1
tr|A0A2H3CHN8|A0A2H3CHN8_9AGAR	1813330966.83001;1902708118.20269;1346686492.88442	1783140821.59433;1975552743.18623;2335016537.23011	0.830812	0.21993	0.21993	Non	Heme peroxidase OS=Armillaria solidipes OX=1076256 GN=ARMSODRAFT_949929 PE=4 SV=1
jgi|Armme1_1|5021|g19575	136468537.751372;319634628.167155;219290955.325584	155283988.986315;NA;110746018.14212	1.69253	0.220547	0.220547	Non	-
jgi|Armme1_1|6837|g3600	341260260.548453;182356705.343051;531258785.369722	231455593.668576;99460447.0140516;NA	2.12516	0.220596	0.220596	Non	-
jgi|Armme1_1|1638|g16101	2965582911.84866;3799091356.16563;3413558404.68451	6074153246.42355;3437225415.88662;8834480233.73952	0.554797	0.220627	0.220627	Non	-
jgi|Armme1_1|11283|g10542	239169254.589991;65370439.4400497;386795863.655011	70850236.8942381;53902585.6482516;77479930.3896375	3.41851	0.220781	0.220781	Non	-
tr|A0A2H3B7X5|A0A2H3B7X5_9AGAR	5136306072.9313;7924514507.99279;6011065924.39348	6467640384.77507;8392652281.87089;9342588673.0874	0.788001	0.220941	0.220941	Non	Asparagine--tRNA ligase OS=Armillaria solidipes OX=1076256 GN=ARMSODRAFT_889558 PE=4 SV=1
jgi|Armme1_1|2538|g17054	74958871.7914289;117975028.826559;NA	33331842.6457786;70959701.058015;41597624.7154064	1.9837	0.221079	0.221079	Non	-
jgi|Armosto1|261769|mRNA_AROS_05171_AROS_05171	353921923.159735;358340493.38123;254775718.575157	154363867.754956;315169271.797646;243651810.490125	1.35594	0.221644	0.221644	Non	>tr|A0A284QZF1|A0A284QZF1_ARMOS Orotidine 5'-phosphate decarboxylase OS=Armillaria ostoyae OX=47428 GN=ARMOST_05171 PE=3 SV=1
tr|A0A2H3BJE5|A0A2H3BJE5_9AGAR	1341465554.8277;786646972.098234;908385012.090633	795011806.282845;590774964.896587;784601112.08805	1.39906	0.222269	0.222269	Non	Chitin deacetylase OS=Armillaria solidipes OX=1076256 GN=ARMSODRAFT_961856 PE=4 SV=1
tr|A0A2H3E5A7|A0A2H3E5A7_ARMGA	1149559055.29796;1383427444.34089;1227815392.22838	559587062.204488;1021194661.59915;1199268049.07926	1.35278	0.222277	0.222277	Non	FAD-binding FR-type domain-containing protein OS=Armillaria gallica OX=47427 GN=ARMGADRAFT_981370 PE=4 SV=1
tr|A0A2H3CV94|A0A2H3CV94_ARMGA	2689637929.33714;1847945863.9749;1644409524.80276	1786388308.29324;1628173229.58708;1026679347.97878	1.39195	0.222327	0.222327	Non	GMC oxidoreductase OS=Armillaria gallica OX=47427 GN=ARMGADRAFT_1017013 PE=3 SV=1
tr|A0A2H3EE34|A0A2H3EE34_ARMGA	26103247056.7658;32475858177.9113;22582393237.3435	26841379646.1473;35489698748.0663;39365791428.6255	0.798073	0.22294	0.22294	Non	Linoleate diol synthase OS=Armillaria gallica OX=47427 GN=ARMGADRAFT_1074366 PE=4 SV=1
jgi|Armme1_1|13255|g13013	1421083633.92834;961301734.668311;1139064535.51315	826377115.316505;1168064435.16205;635375789.581699	1.33905	0.223032	0.223032	Non	-
jgi|Armme1_1|8564|g6571	1692557403.3187;2206822771.24988;1294599243.44886	1118308127.95593;1606375838.07037;1065982676.90422	1.3702	0.223068	0.223068	Non	-
tr|A0A2H3E6S4|A0A2H3E6S4_ARMGA	17960558252.2553;19355734769.1689;14421884387.588	17879218436.7884;19936078114.6061;23835450973.9477	0.839214	0.223196	0.223196	Non	Clathrin heavy chain OS=Armillaria gallica OX=47427 GN=ARMGADRAFT_985034 PE=3 SV=1
tr|A0A2H3BN41|A0A2H3BN41_9AGAR	3518946344.83209;3640969350.17163;2684181118.22139	2210997194.176;3360671926.40323;1888289519.27863	1.31959	0.223774	0.223774	Non	Cytochrome c domain-containing protein OS=Armillaria solidipes OX=1076256 GN=ARMSODRAFT_953946 PE=4 SV=1
tr|A0A2H3E7J5|A0A2H3E7J5_ARMGA	115946685.710053;210902731.285917;NA	193108188.232255;325089711.129498;620805209.512456	0.430441	0.225169	0.225169	Non	Cleavage and polyadenylation specificity factor subunit 2 OS=Armillaria gallica OX=47427 GN=ARMGADRAFT_980861 PE=3 SV=1
jgi|Armme1_1|11166|g10389	99042451.5576713;78924897.9791806;70922788.1895825	224834329.121349;73480845.1370563;313669874.153453	0.406693	0.225195	0.225195	Non	-
tr|A0A2H3EF66|A0A2H3EF66_ARMGA	11080479062.072;8995340751.11669;8908841117.31923	8353798701.096;8938243617.72591;8071596853.52715	1.14276	0.225208	0.225208	Non	Bifunctional purine biosynthesis protein ade10 OS=Armillaria gallica OX=47427 GN=ARMGADRAFT_958062 PE=3 SV=1
jgi|Armosto1|265850|mRNA_AROS_20815_AROS_20815	59111469.8313214;68200623.1929042;53858112.0534642	73058527.8494983;103655788.333081;64770012.194035	0.750236	0.225255	0.225255	Non	>tr|A0A284S8E9|A0A284S8E9_ARMOS Uncharacterized protein OS=Armillaria ostoyae OX=47428 GN=ARMOST_20815 PE=4 SV=1
tr|A0A2H3E7D1|A0A2H3E7D1_ARMGA	840130783.617757;946049966.495219;635121695.51043	577782008.514782;562825719.20784;780228736.865293	1.26055	0.225305	0.225305	Non	J domain-containing protein OS=Armillaria gallica OX=47427 GN=ARMGADRAFT_1158655 PE=4 SV=1
tr|A0A2H3DZP5|A0A2H3DZP5_ARMGA	422946275.717625;639173182.204086;507053534.16143	502422275.507249;830730105.002835;760024519.489805	0.749661	0.225409	0.225409	Non	COP9 signalosome complex subunit 2 OS=Armillaria gallica OX=47427 GN=ARMGADRAFT_1006808 PE=3 SV=1
jgi|Armme1_1|12488|g12110	118690384.670764;158798527.994325;130919198.232363	116016462.318636;115217597.508059;NA	1.17747	0.225866	0.225866	Non	-
tr|A0A2H3E9V6|A0A2H3E9V6_ARMGA	264939701.124671;399940591.768309;120725053.602052	303188966.52899;426460712.640948;479087399.407817	0.649939	0.227171	0.227171	Non	ThiF domain-containing protein (Fragment) OS=Armillaria gallica OX=47427 GN=ARMGADRAFT_978004 PE=4 SV=1
tr|A0A2H3DMY6|A0A2H3DMY6_ARMGA	1263168515.96741;869110600.540672;1048288352.05017	925172877.33452;956721654.161172;521946286.206711	1.32312	0.227489	0.227489	Non	Uncharacterized protein OS=Armillaria gallica OX=47427 GN=ARMGADRAFT_924188 PE=4 SV=1
jgi|Armme1_1|12000|g11537	593960015.753951;511995052.319801;710578099.727654	357052141.749002;622827635.193147;396252510.572286	1.32003	0.227626	0.227626	Non	-
jgi|Armme1_1|3581|g18130	1031275144.5473;836005056.500917;710837757.003006	977403288.40869;1570593975.49023;1009910568.27831	0.724616	0.22767	0.22767	Non	-
tr|A0A2H3D7R1|A0A2H3D7R1_ARMGA	6267319755.62445;6898122550.09759;5045504380.27039	5932346327.23772;9335455119.76236;8021266490.38607	0.781953	0.228178	0.228178	Non	Acetyl-coenzyme A synthetase OS=Armillaria gallica OX=47427 GN=ARMGADRAFT_1014158 PE=3 SV=1
jgi|Armosto1|261326|mRNA_AROS_04728_AROS_04728	1409295890.24528;1807914976.38148;1705221258.69015	1383339125.77271;1392997758.46401;284732918.352294	1.60808	0.228185	0.228185	Non	>tr|A0A284QY52|A0A284QY52_ARMOS Probable acyl-CoA dehydrogenase OS=Armillaria ostoyae OX=47428 GN=ARMOST_04728 PE=3 SV=1
tr|A0A2H3CNW7|A0A2H3CNW7_ARMGA	2045630812.17022;2690876264.02948;73077943.5750022	60042420.7443308;331701148.857609;382258507.455495	6.21392	0.228302	0.228302	Non	NAD(P)-binding protein OS=Armillaria gallica OX=47427 GN=ARMGADRAFT_1018434 PE=4 SV=1
tr|A0A2H3DFW0|A0A2H3DFW0_ARMGA	344481566.365288;330615100.634029;164264385.533037	138324891.780885;184161696.398716;224120266.225831	1.53558	0.228517	0.228517	Non	Galactose oxidase OS=Armillaria gallica OX=47427 GN=ARMGADRAFT_1168198 PE=4 SV=1
jgi|Armosto1|250548|mRNA_AROS_00793_AROS_00793	32027096349.9012;43333435819.8737;34576482100.3924	41154677271.6025;44406276283.8629;41664892026.5258	0.864109	0.22936	0.22936	Non	>tr|A0A284QM72|A0A284QM72_ARMOS UTP--glucose-1-phosphate uridylyltransferase OS=Armillaria ostoyae OX=47428 GN=ARMOST_00793 PE=3 SV=1
tr|A0A2H3BTL9|A0A2H3BTL9_9AGAR	1183601246.10678;1170222937.01835;861075456.52154	565035623.221552;816483014.764503;1063279972.4396	1.315	0.229513	0.229513	Non	tRNA ligase OS=Armillaria solidipes OX=1076256 GN=ARMSODRAFT_951767 PE=3 SV=1
tr|A0A2H3EGP4|A0A2H3EGP4_ARMGA	NA;279179413.165248;157040720.132751	86154017.9628614;66147204.6779701;43040268.2985194	3.34967	0.230451	0.230451	Non	Zn(2)-C6 fungal-type domain-containing protein OS=Armillaria gallica OX=47427 GN=ARMGADRAFT_238149 PE=4 SV=1
jgi|Armosto1|269567|mRNA_AROS_09673_AROS_09673	124543609.120281;140900718.151309;225169596.039548	149447533.724659;308721971.053847;398150409.707439	0.572933	0.230469	0.230469	Non	>tr|A0A284RC72|A0A284RC72_ARMOS Related to DIC1-Mitochondrial dicarboxylate carrier protein OS=Armillaria ostoyae OX=47428 GN=ARMOST_09673 PE=3 SV=1
tr|A0A2H3BLL4|A0A2H3BLL4_9AGAR	176714536.765803;574843545.841465;163687946.381756	42128021.2016375;114009549.303519;NA	3.90786	0.230606	0.230606	Non	Ubiquitin activating enzyme OS=Armillaria solidipes OX=1076256 GN=ARMSODRAFT_956591 PE=3 SV=1
jgi|Armosto1|253858|mRNA_AROS_13877_AROS_13877	4444639888.63203;3798971263.50285;4704055063.18281	3920347901.33394;4148989034.6597;3376698897.99246	1.13119	0.231306	0.231306	Non	>tr|A0A284RP25|A0A284RP25_ARMOS GDP-L-fucose synthase OS=Armillaria ostoyae OX=47428 GN=ARMOST_13877 PE=3 SV=1
tr|A0A2H3BMU0|A0A2H3BMU0_9AGAR	286335472.094217;155640090.963205;110073912.167122	77130515.3380787;159153785.468851;40138164.3045136	1.99712	0.231318	0.231318	Non	NTP_transferase domain-containing protein OS=Armillaria solidipes OX=1076256 GN=ARMSODRAFT_746367 PE=4 SV=1
jgi|Armosto1|264909|mRNA_AROS_06885_AROS_06885	982853938.81475;829720207.14875;1319214753.1522	1037572000.30242;625440695.983404;624228635.167637	1.36924	0.231346	0.231346	Non	>tr|A0A284R4A2|A0A284R4A2_ARMOS Uncharacterized protein OS=Armillaria ostoyae OX=47428 GN=ARMOST_06885 PE=4 SV=1
tr|A0A2H3DZU0|A0A2H3DZU0_ARMGA	35685361.6308495;27956771.2774904;NA	33305682.3362596;61945297.8795681;42935763.7258876	0.690827	0.231652	0.231652	Non	Phosphatidate cytidylyltransferase, mitochondrial OS=Armillaria gallica OX=47427 GN=ARMGADRAFT_985017 PE=3 SV=1
tr|A0A2H3CBQ8|A0A2H3CBQ8_9AGAR	993930353.137621;338100876.613998;777673539.678552	2914889936.16521;1179750988.44511;1036541216.26967	0.411154	0.231944	0.231944	Non	Oxidative stress survival Svf1-like protein OS=Armillaria solidipes OX=1076256 GN=ARMSODRAFT_992738 PE=3 SV=1
tr|A0A2H3AQP8|A0A2H3AQP8_9AGAR	NA;101662442.132241;115962939.172101	127950975.937138;NA;123519600.042889	0.865411	0.232052	0.232052	Non	NAD(P)-binding protein (Fragment) OS=Armillaria solidipes OX=1076256 GN=ARMSODRAFT_898701 PE=3 SV=1
jgi|Armosto1|250481|mRNA_AROS_00726_AROS_00726	263842221.540386;168145740.247388;99848608.6637697	46596021.6515574;137435179.70461;106336405.65785	1.8316	0.232331	0.232331	Non	>tr|A0A284QLY2|A0A284QLY2_ARMOS Related to N-alpha-acetyltransferase 50 OS=Armillaria ostoyae OX=47428 GN=ARMOST_00726 PE=4 SV=1
jgi|Armme1_1|11579|g10961	661028212.571335;604746618.873748;639483937.73634	331712724.701102;671911158.981982;302750948.116403	1.45843	0.232587	0.232587	Non	-
tr|A0A2H3BMW6|A0A2H3BMW6_9AGAR	2038009426.16824;1630698237.00543;1436372115.79092	1106039844.87115;1642354665.03169;97292555.9182518	1.79397	0.232814	0.232814	Non	Uncharacterized protein OS=Armillaria solidipes OX=1076256 GN=ARMSODRAFT_953910 PE=3 SV=1
jgi|Armme1_1|7853|g5349	110459287.78863;222355568.226393;131864350.714643	223012128.251404;NA;201177308.326199	0.730301	0.233116	0.233116	Non	-
jgi|Armme1_1|9167|g7453	481356578.036765;369076777.433784;495659772.918994	342555721.956914;445809180.351715;209129265.462092	1.34947	0.233204	0.233204	Non	-
tr|A0A2H3D434|A0A2H3D434_ARMGA	28609666866.6155;31545940659.1162;28069470780.0771	31681938986.8035;30377159960.698;38158583434.4302	0.880334	0.233959	0.233959	Non	Glutamine--fructose-6-phosphate transaminase (isomerizing) OS=Armillaria gallica OX=47427 GN=ARMGADRAFT_1082925 PE=4 SV=1
jgi|Armme1_1|5211|g19766	107049987.783747;38515718.498006;43896101.0273182	51994968.2884988;177563389.62935;258630799.234021	0.388091	0.234062	0.234062	Non	-
tr|A0A2H3AQ64|A0A2H3AQ64_9AGAR	254483159.529961;256529936.964893;184309927.190194	130819589.187843;243303534.586225;122750830.772954	1.3994	0.234445	0.234445	Non	NACHT domain-containing protein OS=Armillaria solidipes OX=1076256 GN=ARMSODRAFT_1089955 PE=4 SV=1
tr|A0A2H3E9R5|A0A2H3E9R5_ARMGA	NA;98071671.5151119;129714388.47473	86545520.5260081;38517041.2867275;NA	1.82138	0.235168	0.235168	Non	Dynein 1 light intermediate chain OS=Armillaria gallica OX=47427 GN=ARMGADRAFT_1006206 PE=3 SV=1
tr|A0A2H3CFA9|A0A2H3CFA9_9AGAR	552448866.663192;836365334.489257;710733894.092865	972983098.179615;1094137137.42766;674655094.467457	0.765762	0.235332	0.235332	Non	Glutamate decarboxylase OS=Armillaria solidipes OX=1076256 GN=ARMSODRAFT_998138 PE=3 SV=1
jgi|Armosto1|252461|mRNA_AROS_12493_AROS_12493	532684072.298069;620518788.585554;731714201.941288	279193648.142584;675456517.843133;254150315.83268	1.55933	0.23551	0.23551	Non	>tr|A0A284RK65|A0A284RK65_ARMOS HET domain-containing protein OS=Armillaria ostoyae OX=47428 GN=ARMOST_12493 PE=4 SV=1
jgi|Armosto1|271165|mRNA_AROS_11100_AROS_11100	392770668.073804;207408034.799011;262336938.4334	261594074.393757;199997632.645194;43297325.5231541	1.70833	0.235779	0.235779	Non	>tr|A0A284RG73|A0A284RG73_ARMOS TPR_MLP1_2 domain-containing protein OS=Armillaria ostoyae OX=47428 GN=ARMOST_11100 PE=4 SV=1
tr|A0A2H3AW84|A0A2H3AW84_9AGAR	955518567.687665;1147765609.07845;1190165087.30237	1109016707.67849;837623858.343963;882330905.528578	1.16419	0.236249	0.236249	Non	DUF1708 domain-containing protein OS=Armillaria solidipes OX=1076256 GN=ARMSODRAFT_676416 PE=4 SV=1
tr|A0A2H3BRW7|A0A2H3BRW7_9AGAR	126850348.616879;162061045.333189;100959941.802275	237409319.283248;116130199.140837;287063250.201785	0.608601	0.236253	0.236253	Non	Sorting nexin MVP1 OS=Armillaria solidipes OX=1076256 GN=ARMSODRAFT_932835 PE=3 SV=1
tr|A0A2H3B140|A0A2H3B140_9AGAR	59157198.1473332;16177682.6031275;34488717.9413235	13310185.0673468;NA;18618630.756246	2.29309	0.236303	0.236303	Non	Kinase OS=Armillaria solidipes OX=1076256 GN=ARMSODRAFT_991310 PE=3 SV=1
tr|A0A2H3C6L9|A0A2H3C6L9_9AGAR	115433512.38592;126757805.564554;228809991.03998	66677216.486136;90682401.0930148;133261348.135351	1.62067	0.236414	0.236414	Non	HSP20-like chaperone OS=Armillaria solidipes OX=1076256 GN=ARMSODRAFT_495302 PE=3 SV=1
tr|A0A2H3BU70|A0A2H3BU70_9AGAR	259726673.09932;384484666.068491;127668289.144958	264904706.667371;420223507.23707;554222583.524152	0.62281	0.236578	0.236578	Non	Cation efflux protein OS=Armillaria solidipes OX=1076256 GN=ARMSODRAFT_930101 PE=4 SV=1
tr|A0A2H3E598|A0A2H3E598_ARMGA	109808929.516462;117918985.583928;267130211.736394	113093724.289615;71038486.8104851;58567005.1472443	2.03898	0.237017	0.237017	Non	Ribonucloprotein OS=Armillaria gallica OX=47427 GN=ARMGADRAFT_1072035 PE=3 SV=1
jgi|Armme1_1|14139|g14004	1628029668.50198;1765562297.30765;1386258261.64803	1861621750.15137;1793360690.59926;2913875773.45172	0.727653	0.237041	0.237041	Non	>jgi|Armosto1|268807|mRNA_AROS_09283_AROS_09283 >tr|A0A284RB07|A0A284RB07_ARMOS Probable GTPase Rab7 protein OS=Armillaria ostoyae OX=47428 GN=ARMOST_09283 PE=4 SV=1 >tr|A0A2H3CJU5|A0A2H3CJU5_9AGAR Uncharacterized protein OS=Armillaria solidipes OX=1076256 GN=ARMSODRAFT_903595 PE=4 SV=1 >tr|A0A2H3EAT1|A0A2H3EAT1_ARMGA Uncharacterized protein OS=Armillaria gallica OX=47427 GN=ARMGADRAFT_1073158 PE…
tr|A0A2H3BZC8|A0A2H3BZC8_9AGAR	3076956765.95753;2547405562.89467;2884896192.06831	5044970586.75998;2591329053.5333;4630994009.97131	0.693654	0.237458	0.237458	Non	Protein transport protein SEC31 OS=Armillaria solidipes OX=1076256 GN=ARMSODRAFT_958096 PE=3 SV=1
tr|A0A2H3CFF1|A0A2H3CFF1_9AGAR	202312231.884438;127030015.60019;124547208.69523	411447543.95578;179408289.333024;865814378.244811	0.311594	0.237853	0.237853	Non	AMP-binding domain-containing protein OS=Armillaria solidipes OX=1076256 GN=ARMSODRAFT_946778 PE=4 SV=1
jgi|Armosto1|251814|mRNA_AROS_02059_AROS_02059	264929539.276668;290712311.880912;208561916.708049	245582160.808843;364640158.869457;463135437.056659	0.711975	0.237928	0.237928	Non	>tr|A0A284QQQ9|A0A284QQQ9_ARMOS Uncharacterized protein OS=Armillaria ostoyae OX=47428 GN=ARMOST_02059 PE=3 SV=1
tr|A0A2H3EHX5|A0A2H3EHX5_ARMGA	5828836014.3108;7031025096.90773;6457157123.44782	7979706274.9741;7309348185.40786;13151960525.8153	0.679196	0.238668	0.238668	Non	DIS3-like exonuclease 2 OS=Armillaria gallica OX=47427 GN=ARMGADRAFT_981066 PE=3 SV=1
jgi|Armme1_1|7063|g3988	1709832544.92318;231930956.538738;1067866510.61169	292661697.146683;455683661.32796;152636736.141689	3.34039	0.239253	0.239253	Non	-
jgi|Armme1_1|13914|g13753	124914516.572377;236042128.694582;NA	43860014.107724;99893768.6526368;30117737.3517004	3.11399	0.239563	0.239563	Non	-
tr|A0A2H3CWD2|A0A2H3CWD2_ARMGA	NA;289067042.400822;450951983.248926	163556059.272155;NA;167267376.310146	2.2369	0.239675	0.239675	Non	Uncharacterized protein OS=Armillaria gallica OX=47427 GN=ARMGADRAFT_1021420 PE=4 SV=1
tr|A0A2H3E7N2|A0A2H3E7N2_ARMGA	4397336486.17977;4688417554.94098;8063397028.77387	6909298575.82712;7849687137.76487;8145230535.16314	0.748733	0.239785	0.239785	Non	60S ribosomal protein L20 OS=Armillaria gallica OX=47427 GN=ARMGADRAFT_919453 PE=3 SV=1
tr|A0A2H3EY93|A0A2H3EY93_ARMGA	268633532.873628;447225076.193653;286303304.948369	210401054.903962;317651023.000452;176264379.172357	1.42289	0.239876	0.239876	Non	Trehalase OS=Armillaria gallica OX=47427 GN=ARMGADRAFT_1004187 PE=3 SV=1
jgi|Armme1_1|4913|g19468	2455762997.55652;2095616965.51537;1691459423.0965	3073475536.62875;3050124752.08383;1959640917.1445	0.772319	0.240418	0.240418	Non	-
jgi|Armosto1|268981|mRNA_AROS_09457_AROS_09457	1777459643.38071;1435427567.32474;1318124192.59573	1319742511.25234;2885068600.6591;3457900152.12938	0.591307	0.240876	0.240876	Non	>tr|A0A284RBI4|A0A284RBI4_ARMOS Non-specific serine/threonine protein kinase OS=Armillaria ostoyae OX=47428 GN=ARMOST_09457 PE=3 SV=1 >tr|A0A2H3CNI5|A0A2H3CNI5_9AGAR Non-specific serine/threonine protein kinase OS=Armillaria solidipes OX=1076256 GN=ARMSODRAFT_875138 PE=3 SV=1
jgi|Armosto1|261834|mRNA_AROS_05236_AROS_05236	504484944.09076;382735316.280658;248819180.678587	361842184.629897;632281925.489552;617429831.936646	0.704934	0.241119	0.241119	Non	>tr|A0A284QZN5|A0A284QZN5_ARMOS Related to ERP2-p24 protein involved in membrane trafficking OS=Armillaria ostoyae OX=47428 GN=ARMOST_05236 PE=3 SV=1
jgi|Armme1_1|13540|g13332	104804219.375165;170339432.887507;NA	225565013.628605;139234121.052676;271387564.307011	0.648733	0.241138	0.241138	Non	-
jgi|Armosto1|266806|mRNA_AROS_07870_AROS_07870	5171364448.54039;2355617580.43461;3504334588.14749	1995760992.40922;3242427642.90445;1738259391.44281	1.58122	0.241441	0.241441	Non	>tr|A0A284R6Z6|A0A284R6Z6_ARMOS Pyridoxal 5'-phosphate synthase (glutamine hydrolyzing) OS=Armillaria ostoyae OX=47428 GN=ARMOST_07870 PE=3 SV=1
tr|A0A2H3DE70|A0A2H3DE70_ARMGA	841350205.378073;977354120.593271;863308509.089566	280501663.618535;699092243.584145;859724284.184542	1.45816	0.241643	0.241643	Non	Uncharacterized protein OS=Armillaria gallica OX=47427 GN=ARMGADRAFT_1017863 PE=3 SV=1
tr|A0A2H3E092|A0A2H3E092_ARMGA	380256352.25856;470683176.323395;153099122.692911	474683326.620708;400159402.2747;881598172.318171	0.571632	0.241692	0.241692	Non	Glutamate--tRNA ligase OS=Armillaria gallica OX=47427 GN=ARMGADRAFT_1010186 PE=3 SV=1
jgi|Armosto1|256257|mRNA_AROS_16276_AROS_16276	61194648.6718613;NA;114451733.829553	16980747.1167561;47167060.3600005;NA	2.73815	0.242227	0.242227	Non	>tr|A0A284RVR2|A0A284RVR2_ARMOS Related to aldehyde dehydrogenase OS=Armillaria ostoyae OX=47428 GN=ARMOST_16276 PE=3 SV=1
jgi|Armosto1|270052|mRNA_AROS_10158_AROS_10158	17627249637.7689;16316189474.2008;12790717383.8282	14466651164.0149;24639587537.0674;22902117032.1669	0.753675	0.243194	0.243194	Non	>tr|A0A284RDG9|A0A284RDG9_ARMOS Histone H4 OS=Armillaria ostoyae OX=47428 GN=ARMOST_10158 PE=3 SV=1
jgi|Armme1_1|4199|g18741	137647312.119677;114824597.972957;122875015.841965	102142477.477172;NA;64099741.4868101	1.50522	0.243263	0.243263	Non	-
jgi|Armme1_1|4496|g19049	1537233556.59844;1627095457.12202;1485031889.19184	1647017004.1316;2149800565.73246;3387629836.04936	0.647142	0.243371	0.243371	Non	-
jgi|Armme1_1|434|g14800	210070802.834449;161388526.421619;192624153.146957	182815459.555981;141394163.76623;163219325.623143	1.15726	0.243427	0.243427	Non	-
tr|A0A2H3C391|A0A2H3C391_9AGAR	1386380922.99934;1434266671.58453;1224751436.37923	694781737.639477;1442173198.96406;404540804.263776	1.59174	0.24349	0.24349	Non	Nicotinate-nucleotide pyrophosphorylase [carboxylating] OS=Armillaria solidipes OX=1076256 GN=ARMSODRAFT_953217 PE=3 SV=1
tr|A0A2H3DYJ9|A0A2H3DYJ9_ARMGA	286980749.442384;250681424.287495;NA	275296664.103889;204311152.592928;172852965.53702	1.23608	0.243852	0.243852	Non	HCP-like protein OS=Armillaria gallica OX=47427 GN=ARMGADRAFT_917058 PE=4 SV=1
tr|A0A2H3B9K5|A0A2H3B9K5_9AGAR	1331303706.82507;1225305438.3469;691778912.992186	766433923.332419;666264846.721629;859123683.192405	1.41738	0.244294	0.244294	Non	Mitochondrial glyco protein OS=Armillaria solidipes OX=1076256 GN=ARMSODRAFT_959122 PE=4 SV=1
tr|A0A2H3CNJ6|A0A2H3CNJ6_9AGAR	653305208.089333;762828593.980151;588902700.497815	634766379.284304;895728350.790617;943279894.210637	0.810517	0.244385	0.244385	Non	Uncharacterized protein OS=Armillaria solidipes OX=1076256 GN=ARMSODRAFT_946535 PE=4 SV=1
tr|A0A2H3BQC0|A0A2H3BQC0_9AGAR	192988736.342022;NA;98846331.5809119	294077962.179264;195401797.084441;710438901.578977	0.364819	0.245242	0.245242	Non	Antiviral helicase OS=Armillaria solidipes OX=1076256 GN=ARMSODRAFT_954631 PE=3 SV=1
tr|A0A2H3CNC2|A0A2H3CNC2_9AGAR	517441300.294118;453870203.53416;467938762.202439	339858503.837539;491386738.155633;196432560.488317	1.40049	0.245313	0.245313	Non	Aldo/keto reductase OS=Armillaria solidipes OX=1076256 GN=ARMSODRAFT_984427 PE=4 SV=1
jgi|Armme1_1|1548|g16015	322862234.739684;217191583.726842;141632657.413377	179153016.223319;953570224.062371;634258671.736324	0.385791	0.245383	0.245383	Non	-
tr|A0A2H3AQ14|A0A2H3AQ14_9AGAR	131402856.522059;239092482.329201;149692419.240296	106553646.909861;43036060.7388215;169765876.437436	1.62887	0.247837	0.247837	Non	Uncharacterized protein OS=Armillaria solidipes OX=1076256 GN=ARMSODRAFT_897415 PE=4 SV=1
tr|A0A2H3B964|A0A2H3B964_9AGAR	9124323321.56497;9560576883.93574;8666840536.69139	10766320486.5323;9676203499.19528;15458268335.6213	0.76187	0.247865	0.247865	Non	Coatomer, alpha subunit (Fragment) OS=Armillaria solidipes OX=1076256 GN=ARMSODRAFT_959010 PE=4 SV=1
tr|A0A2H3DHR7|A0A2H3DHR7_ARMGA	3644851641.58473;6302062633.83161;4611669004.61265	6703985250.08478;6237074094.29063;5363967460.77527	0.795333	0.247892	0.247892	Non	ATP citrate synthase OS=Armillaria gallica OX=47427 GN=ARMGADRAFT_1045616 PE=4 SV=1
jgi|Armosto1|267259|mRNA_AROS_08323_AROS_08323	336829694.819304;311668481.536065;501782491.471789	827234090.973162;316830338.078889;792360876.90646	0.594023	0.248	0.248	Non	>tr|A0A284R8C7|A0A284R8C7_ARMOS Uncharacterized protein OS=Armillaria ostoyae OX=47428 GN=ARMOST_08323 PE=4 SV=1
jgi|Armosto1|250237|mRNA_AROS_00482_AROS_00482	641771510.606344;888165303.035139;401045854.926316	3163863916.41514;867890718.251203;1283364199.99827	0.3633	0.248796	0.248796	Non	>tr|A0A284QL83|A0A284QL83_ARMOS Structural maintenance of chromosomes protein OS=Armillaria ostoyae OX=47428 GN=ARMOST_00482 PE=3 SV=1
tr|A0A2H3DWF2|A0A2H3DWF2_ARMGA	319813680.338894;805661643.705107;686429973.11994	584141669.966818;981801785.364135;1387148051.43954	0.613562	0.249733	0.249733	Non	Carnitine acetyl transferase OS=Armillaria gallica OX=47427 GN=ARMGADRAFT_1008090 PE=3 SV=1
tr|A0A2H3DZK6|A0A2H3DZK6_ARMGA	110220484.360569;58172885.8507533;NA	23023778.6156484;NA;20094907.9949187	3.90535	0.249778	0.249778	Non	Elongation factor Ts, mitochondrial OS=Armillaria gallica OX=47427 GN=TSF1 PE=3 SV=1
tr|A0A2H3EKV2|A0A2H3EKV2_ARMGA	2026933011.84537;1577537218.28137;2733723726.35851	3287719450.79309;1949816064.04601;3873876399.28345	0.695632	0.250139	0.250139	Non	Poly [ADP-ribose] polymerase OS=Armillaria gallica OX=47427 GN=ARMGADRAFT_1007486 PE=4 SV=1
tr|A0A2H3E5Y7|A0A2H3E5Y7_ARMGA	58298521.9911107;59029546.8452524;66222991.5057155	64979502.6063158;28497463.2163503;38056481.2657669	1.39547	0.250188	0.250188	Non	CDP-diacylglycerol--inositol 3-phosphatidyltransferase OS=Armillaria gallica OX=47427 GN=ARMGADRAFT_988838 PE=3 SV=1
tr|A0A2H3E042|A0A2H3E042_ARMGA	4057981572.13181;2560295508.69975;3058035663.27287	2442921869.25664;3129370088.10994;1536577578.28322	1.36116	0.250853	0.250853	Non	Prohibitin OS=Armillaria gallica OX=47427 GN=ARMGADRAFT_1042988 PE=3 SV=1
tr|A0A2H3CIM4|A0A2H3CIM4_ARMGA	2065852889.69546;949052283.064726;1755179318.46783	1327319980.21647;1255910549.16614;240276432.914316	1.68942	0.251083	0.251083	Non	NAD(P)-binding protein OS=Armillaria gallica OX=47427 GN=ARMGADRAFT_1020078 PE=4 SV=1
tr|A0A2H3ELV6|A0A2H3ELV6_ARMGA	41045736.4522388;165779914.790617;115355341.147777	132912413.949364;167997486.183613;361681917.464882	0.486244	0.251116	0.251116	Non	Rho GTPase activation protein OS=Armillaria gallica OX=47427 GN=ARMGADRAFT_1022248 PE=4 SV=1
tr|A0A2H3E6Q0|A0A2H3E6Q0_ARMGA	2515514663.81201;3104875703.52059;3059333949.64963	1445221788.97975;2323654459.51635;2904146037.3791	1.30072	0.25264	0.25264	Non	1,3-beta-glucan synthase OS=Armillaria gallica OX=47427 GN=ARMGADRAFT_1003884 PE=3 SV=1
jgi|Armosto1|261089|mRNA_AROS_04491_AROS_04491	341748029.252579;377823526.372946;187638733.460203	194912347.509428;195861380.640517;241825983.474029	1.4341	0.253552	0.253552	Non	>tr|A0A284QXH4|A0A284QXH4_ARMOS AB hydrolase-1 domain-containing protein OS=Armillaria ostoyae OX=47428 GN=ARMOST_04491 PE=4 SV=1
tr|A0A2H3DNS0|A0A2H3DNS0_ARMGA	8222967403.73135;8310412264.39333;8251388896.12855	7974564421.03415;6955468847.22993;3633395762.0318	1.33514	0.254381	0.254381	Non	NAD(P)-binding protein OS=Armillaria gallica OX=47427 GN=ARMGADRAFT_1061353 PE=3 SV=1
tr|A0A2H3D2W1|A0A2H3D2W1_ARMGA	5376125685.79346;7198754515.92415;5871370310.25423	4134140775.67899;5779000598.47108;5547511123.97232	1.19311	0.254649	0.254649	Non	Aldo/keto reductase OS=Armillaria gallica OX=47427 GN=ARMGADRAFT_1015223 PE=3 SV=1
jgi|Armme1_1|5862|g1656	418815484.504555;NA;429945709.672968	NA;468991888.016024;537922272.597554	0.842933	0.25472	0.25472	Non	-
jgi|Armme1_1|12071|g11612	604071054.516572;959740530.052168;752538715.4245	1010960650.96412;926454794.253932;2012613924.65098	0.586413	0.255075	0.255075	Non	-
jgi|Armme1_1|1637|g16100	444565607.343229;487215932.899476;406950461.367815	653331178.246418;480639048.422845;1146703450.24743	0.58699	0.255331	0.255331	Non	-
tr|A0A2H3DD53|A0A2H3DD53_ARMGA	1455887963.33736;780882524.284782;944788962.094951	1132560986.2456;440556796.853712;269165340.636104	1.72697	0.255534	0.255534	Non	Kinesin-domain-containing protein OS=Armillaria gallica OX=47427 GN=ARMGADRAFT_966549 PE=3 SV=1
tr|A0A2H3E526|A0A2H3E526_ARMGA	3986543780.67329;1841060551.30883;4351128894.52468	2148843907.07738;2373683412.33482;1970812095.59825	1.56757	0.255745	0.255745	Non	Importin subunit alpha OS=Armillaria gallica OX=47427 GN=ARMGADRAFT_957558 PE=3 SV=1
tr|A0A2H3BRT0|A0A2H3BRT0_9AGAR	105947427.275461;NA;98924228.7635174	97298309.8179615;NA;93496757.6479461	1.07378	0.255918	0.255918	Non	Glycolipid transfer protein OS=Armillaria solidipes OX=1076256 GN=ARMSODRAFT_952686 PE=4 SV=1 >tr|A0A2H3DN93|A0A2H3DN93_ARMGA Glycolipid transfer protein OS=Armillaria gallica OX=47427 GN=ARMGADRAFT_1011383 PE=4 SV=1
tr|A0A2H3DT75|A0A2H3DT75_ARMGA	899831640.633232;1299042333.29397;726261399.158901	1148708211.7763;1154408238.06724;1427508438.11115	0.784087	0.255923	0.255923	Non	N-terminal acetyltransferase A, auxiliary subunit OS=Armillaria gallica OX=47427 GN=ARMGADRAFT_1011586 PE=4 SV=1
jgi|Armosto1|255666|mRNA_AROS_15685_AROS_15685	238224202.725746;125733014.842163;233759058.708185	146615003.659496;177327032.37194;94308770.1893153	1.42909	0.256139	0.256139	Non	>tr|A0A284RU66|A0A284RU66_ARMOS Related to RPN8-26S proteasome regulatory subunit OS=Armillaria ostoyae OX=47428 GN=ARMOST_15685 PE=3 SV=1
tr|A0A2H3BZK8|A0A2H3BZK8_9AGAR	3155965134.17801;4823721955.00673;3383801680.9292	2588517522.92454;3712187692.00706;2406247814.89755	1.30511	0.256303	0.256303	Non	Ornithine aminotransferase OS=Armillaria solidipes OX=1076256 GN=ARMSODRAFT_935975 PE=3 SV=1
tr|A0A2H3CFP1|A0A2H3CFP1_9AGAR	NA;50859242.6874361;72678071.3709605	27885987.8676307;50973068.7522407;43141169.2651984	1.5189	0.256442	0.256442	Non	Molybdopterin synthase sulfur carrier subunit OS=Armillaria solidipes OX=1076256 GN=ARMSODRAFT_397220 PE=3 SV=1
tr|A0A2H3EXM0|A0A2H3EXM0_ARMGA	563931754.906168;970388746.152017;823684808.870885	803148564.622897;481400644.030055;385393644.63445	1.41203	0.256825	0.256825	Non	Urease OS=Armillaria gallica OX=47427 GN=ARMGADRAFT_953271 PE=3 SV=1
tr|A0A2H3EK96|A0A2H3EK96_ARMGA	8414010146.18087;7473766713.69092;8835098451.11933	8463220961.25657;6230245995.74323;3912194742.58179	1.32878	0.257058	0.257058	Non	CNDP dipeptidase OS=Armillaria gallica OX=47427 GN=ARMGADRAFT_1003915 PE=3 SV=1
tr|A0A2H3C103|A0A2H3C103_9AGAR	80903552.8729698;100881839.82417;93258507.0153418	84140576.2095359;67663830.4130184;NA	1.20789	0.258297	0.258297	Non	DnaJ-domain-containing protein OS=Armillaria solidipes OX=1076256 GN=ARMSODRAFT_904732 PE=3 SV=1
tr|A0A2H3EKX1|A0A2H3EKX1_ARMGA	26157612.9435799;85658093.2723933;48579279.6455627	76702929.5893886;114318126.834026;319483691.757339	0.314189	0.259131	0.259131	Non	Uncharacterized protein OS=Armillaria gallica OX=47427 GN=ARMGADRAFT_982963 PE=4 SV=1
tr|A0A2H3ALT2|A0A2H3ALT2_9AGAR	2689180646.17702;2031647607.14109;1126860643.57161	3605341691.53947;3703258640.06045;1713394510.36834	0.648159	0.25929	0.25929	Non	Dimethylaniline monooxygenase (Fragment) OS=Armillaria solidipes OX=1076256 GN=ARMSODRAFT_842591 PE=4 SV=1
jgi|Armme1_1|9172|g7458	54325239.4220808;78300416.1327233;NA	44009759.3277294;32132112.5969681;51852286.055153	1.55428	0.259971	0.259971	Non	-
tr|A0A2H3D709|A0A2H3D709_ARMGA	7486741515.94052;8735139981.75948;13780011602.9184	7192461374.37948;8075539628.17899;5853457269.36689	1.42045	0.260013	0.260013	Non	40S ribosomal protein S14 OS=Armillaria gallica OX=47427 GN=ARMGADRAFT_996124 PE=3 SV=1
tr|A0A2H3DLC2|A0A2H3DLC2_ARMGA	347032190.213949;518800303.210682;174266383.779587	298290674.091464;92652044.9047657;176564679.668426	1.83275	0.260436	0.260436	Non	Synaptobrevin OS=Armillaria gallica OX=47427 GN=ARMGADRAFT_996919 PE=4 SV=1
jgi|Armosto1|250169|mRNA_AROS_00414_AROS_00414	2279404125.47081;2937386469.82974;2001594072.77666	3036309855.51898;2766627352.77914;2695377132.51229	0.84939	0.260482	0.260482	Non	>tr|A0A284QL52|A0A284QL52_ARMOS Cysteine--tRNA ligase OS=Armillaria ostoyae OX=47428 GN=ARMOST_00414 PE=3 SV=1
tr|A0A2H3EB72|A0A2H3EB72_ARMGA	7880513126.04259;9788752943.21821;6574002897.35612	5990710879.85428;8159577764.14703;4636279298.70212	1.29046	0.260556	0.260556	Non	T-complex protein 1 subunit epsilon OS=Armillaria gallica OX=47427 GN=ARMGADRAFT_978891 PE=3 SV=1
tr|A0A2H3C0A4|A0A2H3C0A4_9AGAR	15263603792.3562;7897293504.42927;13510487351.1033	11539402736.8011;8641483950.08876;5012976240.97042	1.45557	0.261365	0.261365	Non	Phosphopyruvate hydratase OS=Armillaria solidipes OX=1076256 GN=ARMSODRAFT_1078640 PE=3 SV=1
jgi|Armme1_1|3137|g17670	2750456589.6329;4443428522.86927;2698618062.73095	3621579125.03403;4194881735.4735;7082887500.27127	0.663955	0.261521	0.261521	Non	-
tr|A0A2H3BK10|A0A2H3BK10_9AGAR	288687939.906826;117394580.956454;206276932.684953	61643612.1028222;220357184.179326;23847462.9937905	2.00217	0.262393	0.262393	Non	NAD(P)-binding protein OS=Armillaria solidipes OX=1076256 GN=ARMSODRAFT_910990 PE=4 SV=1
jgi|Armme1_1|3261|g17796	95490885680.7507;79269163612.484;74516444880.451	87481879190.8611;58000757872.5681;40070896993.3943	1.34342	0.262721	0.262721	Non	-
tr|A0A2H3CLH8|A0A2H3CLH8_ARMGA	68262213.9576932;70950745.170572;56330049.314813	61251207.460037;91325818.0715201;85491947.6247446	0.821371	0.263347	0.263347	Non	P-loop containing nucleoside triphosphate hydrolase protein OS=Armillaria gallica OX=47427 GN=ARMGADRAFT_1048336 PE=4 SV=1
jgi|Armme1_1|473|g14848	1545058179.56047;820072763.238737;304661074.315739	1492310346.11398;1539801877.23318;1286847685.75267	0.618156	0.26363	0.26363	Non	-
jgi|Armme1_1|2925|g17455	NA;63336870.3503041;71447295.8857931	116566730.898173;NA;195483610.92074	0.431931	0.263771	0.263771	Non	-
jgi|Armosto1|254792|mRNA_AROS_14811_AROS_14811	69496878.4900132;221703064.75862;57602369.9640367	312994572.200428;469996406.360017;82856510.4712476	0.402845	0.264079	0.264079	Non	>tr|A0A284RRR0|A0A284RRR0_ARMOS Uncharacterized protein OS=Armillaria ostoyae OX=47428 GN=ARMOST_14811 PE=4 SV=1
jgi|Armosto1|264938|mRNA_AROS_06914_AROS_06914	2968021755.3693;4345352848.2654;8486119073.04655	2877363423.2;2617262697.05469;2669791530.24725	1.93516	0.264427	0.264427	Non	>tr|A0A284R4C1|A0A284R4C1_ARMOS Probable 40S ribosomal protein S15 OS=Armillaria ostoyae OX=47428 GN=ARMOST_06914 PE=3 SV=1 >tr|A0A2H3B388|A0A2H3B388_9AGAR Ribosomal protein S19 OS=Armillaria solidipes OX=1076256 GN=ARMSODRAFT_1090320 PE=3 SV=1
tr|A0A2H3C522|A0A2H3C522_9AGAR	266916180.561183;155375887.105088;91243566.558612	228108878.209419;NA;271940117.219777	0.684647	0.264775	0.264775	Non	Glycosyltransferase family 15 protein OS=Armillaria solidipes OX=1076256 GN=ARMSODRAFT_947047 PE=3 SV=1
tr|A0A2H3CJ53|A0A2H3CJ53_ARMGA	1887868121.92933;2280599697.08455;1281460585.31606	1778901047.29297;2662958433.48731;4107510185.22473	0.637466	0.265209	0.265209	Non	V-type proton ATPase subunit a OS=Armillaria gallica OX=47427 GN=ARMGADRAFT_1019238 PE=3 SV=1
tr|A0A2H3DNF4|A0A2H3DNF4_ARMGA	215446420.427843;247270792.664536;208676165.909204	154445054.922429;221683411.012572;201765897.298493	1.16179	0.26526	0.26526	Non	Pkinase-domain-containing protein OS=Armillaria gallica OX=47427 GN=ARMGADRAFT_1052638 PE=4 SV=1
jgi|Armosto1|271197|mRNA_AROS_11132_AROS_11132	591978455.393438;652503467.772694;447503734.632255	728645807.272022;587308391.787905;1161766523.13022	0.68288	0.265543	0.265543	Non	>tr|A0A284RGB1|A0A284RGB1_ARMOS Related to Oxidoreductase, short-chain dehydrogenase OS=Armillaria ostoyae OX=47428 GN=ARMOST_11132 PE=4 SV=1
tr|A0A2H3C150|A0A2H3C150_9AGAR	110652362.90068;195286682.035725;NA	68632925.142592;91463693.1383426;40725552.0748236	2.28515	0.265561	0.265561	Non	Aldo/keto reductase OS=Armillaria solidipes OX=1076256 GN=ARMSODRAFT_1012032 PE=4 SV=1
tr|A0A2H3CM23|A0A2H3CM23_9AGAR	658538559.81069;814588531.638439;674745395.72911	694348739.412955;894743528.884742;1125057790.49081	0.791361	0.265793	0.265793	Non	Developmentally regulated GTP-binding protein OS=Armillaria solidipes OX=1076256 GN=ARMSODRAFT_949061 PE=4 SV=1
jgi|Armosto1|258665|mRNA_AROS_16921_AROS_16921	6719521991.74166;6008235918.89593;5120493401.39198	5381626707.88054;8911325152.29865;10984992146.1852	0.70608	0.265993	0.265993	Non	>tr|A0A284RXK1|A0A284RXK1_ARMOS Probable ribosomal protein S4 OS=Armillaria ostoyae OX=47428 GN=ARMOST_16921 PE=3 SV=1 >tr|A0A2H3BZT3|A0A2H3BZT3_9AGAR 40S ribosomal protein S9 OS=Armillaria solidipes OX=1076256 GN=ARMSODRAFT_902743 PE=3 SV=1 >tr|A0A2H3E1X2|A0A2H3E1X2_ARMGA 40S ribosomal protein S9 OS=Armillaria gallica OX=47427 GN=ARMGADRAFT_1159522 PE=3 SV=1
jgi|Armme1_1|2097|g16594	369835377.131859;367851832.273426;463706348.614205	420080446.097055;287187198.712037;261741912.373291	1.23982	0.266396	0.266396	Non	-
tr|A0A2H3E0E8|A0A2H3E0E8_ARMGA	9965724336.18306;13955968341.6929;11082172512.0136	14489203154.9796;16009264901.9119;11447935390.9243	0.83449	0.267032	0.267032	Non	Uncharacterized protein OS=Armillaria gallica OX=47427 GN=ARMGADRAFT_1010212 PE=4 SV=1
tr|A0A2H3DMM6|A0A2H3DMM6_ARMGA	839775118.937665;1322460402.53612;683937263.276563	1179559335.41597;1376781024.41393;1159820575.9157	0.765891	0.267243	0.267243	Non	Endonuclease OS=Armillaria gallica OX=47427 GN=ARMGADRAFT_1076641 PE=3 SV=1
tr|A0A2H3CC62|A0A2H3CC62_9AGAR	3376934518.99528;4308124122.80352;4181676556.63012	4902983251.64644;4098697462.66632;7480965837.85965	0.719953	0.267352	0.267352	Non	HECT-type E3 ubiquitin transferase OS=Armillaria solidipes OX=1076256 GN=ARMSODRAFT_1081290 PE=4 SV=1
jgi|Armme1_1|10500|g9466	654931103.769755;648740564.338913;1019310600.12091	703937845.971132;1234572741.20551;1737538670.25225	0.631924	0.26741	0.26741	Non	-
jgi|Armosto1|253288|mRNA_AROS_13307_AROS_13307	48479636.3585657;NA;138631019.31031	215416617.694504;91982366.0087704;243099257.577359	0.50984	0.267521	0.267521	Non	>tr|A0A284RMD2|A0A284RMD2_ARMOS Tyrosinase OS=Armillaria ostoyae OX=47428 GN=ARMOST_13307 PE=3 SV=1
jgi|Armme1_1|5303|g19852	863096560.10371;1401401312.87034;1005964216.16783	925263085.298379;990796492.104464;416336607.749346	1.40219	0.267931	0.267931	Non	-
tr|A0A2H3E8T4|A0A2H3E8T4_ARMGA	64070451.6566067;63400919.7704536;63164228.8020716	34260984.6735229;NA;52397631.7560134	1.46656	0.268194	0.268194	Non	18S rRNA biogenesis protein OS=Armillaria gallica OX=47427 GN=ARMGADRAFT_963072 PE=3 SV=1
jgi|Armme1_1|8277|g6056	5359358636.58912;9971293790.64419;5905645070.60066	7175051237.35476;9916500044.22889;11729617256.2366	0.73683	0.268613	0.268613	Non	-
tr|A0A2H3DP02|A0A2H3DP02_ARMGA	2877632117.38587;2047980209.2792;2298901653.05443	1983131877.469;2359436322.09649;1022246912.65681	1.34665	0.268722	0.268722	Non	S-adenosyl-L-methionine-dependent methyltransferase OS=Armillaria gallica OX=47427 GN=ARMGADRAFT_1078306 PE=4 SV=1
tr|A0A2H3B0X6|A0A2H3B0X6_9AGAR	614537757.959285;1640545835.35341;1457300492.18428	1408687563.61699;1603093098.38412;2318079589.25184	0.696526	0.269516	0.269516	Non	Alpha-mannosidase OS=Armillaria solidipes OX=1076256 GN=ARMSODRAFT_962080 PE=3 SV=1
tr|A0A2H3C8Q8|A0A2H3C8Q8_9AGAR	1015066996.9831;1256009129.13105;1095805633.43954	1491137642.58382;1046274792.80212;1537898900.46592	0.826166	0.269717	0.269717	Non	ATP-dependent 6-phosphofructokinase OS=Armillaria solidipes OX=1076256 GN=ARMSODRAFT_949916 PE=3 SV=1
jgi|Armosto1|255701|mRNA_AROS_15720_AROS_15720	40073247.5983868;34963377.5329662;49847965.0929314	56618126.4362557;NA;85553208.9259426	0.585606	0.270274	0.270274	Non	>tr|A0A284RU64|A0A284RU64_ARMOS Uncharacterized protein OS=Armillaria ostoyae OX=47428 GN=ARMOST_15720 PE=4 SV=1
jgi|Armosto1|258127|mRNA_AROS_03832_AROS_03832	487728056.734416;527206789.605299;626916525.609314	677380621.411139;531232632.467355;681477921.738133	0.868663	0.270611	0.270611	Non	>tr|A0A284QVQ2|A0A284QVQ2_ARMOS Uncharacterized protein OS=Armillaria ostoyae OX=47428 GN=ARMOST_03832 PE=3 SV=1
tr|A0A2H3E3R5|A0A2H3E3R5_ARMGA	341234855.928446;366450751.207656;NA	NA;516854232.641573;791447963.398412	0.540919	0.270719	0.270719	Non	UDP-Glycosyltransferase/glycogen phosphorylase OS=Armillaria gallica OX=47427 GN=ARMGADRAFT_1009727 PE=4 SV=1
tr|A0A2H3EWB6|A0A2H3EWB6_ARMGA	4616934021.51668;7659109723.24844;5272081318.74234	7260839010.98435;6577953783.311;13246855482.573	0.647875	0.270791	0.270791	Non	Valine--tRNA ligase OS=Armillaria gallica OX=47427 GN=ARMGADRAFT_981815 PE=3 SV=1
tr|A0A2H3DXQ5|A0A2H3DXQ5_ARMGA	78749241.0964114;44270158.5895597;94577565.9741288	64318278.2312318;119071533.899719;143147240.465925	0.666378	0.270839	0.270839	Non	Mitochondrial carrier OS=Armillaria gallica OX=47427 GN=ARMGADRAFT_1045494 PE=3 SV=1
jgi|Armme1_1|11146|g10367	3201388594.74978;3019089511.4079;8601406903.30274	2965857435.74535;1902413302.97654;1750992132.47612	2.2392	0.2718	0.2718	Non	-
tr|A0A2H3C6T2|A0A2H3C6T2_9AGAR	1046517916.55125;962662784.846488;816050884.975543	707888954.788142;960398322.609774;767508007.851832	1.15988	0.271835	0.271835	Non	Prohibitin OS=Armillaria solidipes OX=1076256 GN=ARMSODRAFT_948908 PE=3 SV=1
jgi|Armme1_1|3217|g17751	568606204.98738;1066743092.58937;1401733835.259	697776642.039585;839462192.568264;399832092.485423	1.56787	0.272346	0.272346	Non	-
jgi|Armme1_1|2171|g16673	56423661.0346247;47320512.224178;NA	41628269.0818605;42422188.4174924;NA	1.23431	0.273604	0.273604	Non	-
tr|A0A2H3EFM0|A0A2H3EFM0_ARMGA	1755662479.41506;1012741425.22585;322203519.838505	501141322.420456;333342518.700734;404684948.501889	2.4941	0.273613	0.273613	Non	Dynein light chain OS=Armillaria gallica OX=47427 GN=ARMGADRAFT_1007747 PE=3 SV=1
tr|A0A2H3DFZ2|A0A2H3DFZ2_ARMGA	2499357325.48782;2262825982.99307;2692334356.66743	2552614753.30879;2078959043.30315;1627868929.08804	1.19092	0.274119	0.274119	Non	3-hydroxyisobutyryl-coenzyme A hydrolase isoform 1 OS=Armillaria gallica OX=47427 GN=ARMGADRAFT_1165338 PE=4 SV=1
jgi|Armosto1|257675|mRNA_AROS_03380_AROS_03380	263232510.660228;327212475.188589;992462037.849536	236489198.051889;179493640.564866;127795879.106904	2.91094	0.274644	0.274644	Non	>tr|A0A284QUA7|A0A284QUA7_ARMOS Branchpoint-bridging protein OS=Armillaria ostoyae OX=47428 GN=ARMOST_03380 PE=3 SV=1 >tr|A0A2H3C8I1|A0A2H3C8I1_9AGAR Branchpoint-bridging protein OS=Armillaria solidipes OX=1076256 GN=ARMSODRAFT_876846 PE=3 SV=1 >tr|A0A2H3EZ96|A0A2H3EZ96_ARMGA Branchpoint-bridging protein OS=Armillaria gallica OX=47427 GN=ARMGADRAFT_1056825 PE=3 SV=1
jgi|Armosto1|258201|mRNA_AROS_03906_AROS_03906	546859850.261743;518399994.334748;513383978.534506	707455956.56162;574078950.852311;1313754610.2004	0.608273	0.274813	0.274813	Non	>tr|A0A284QVX8|A0A284QVX8_ARMOS Transcription elongation factor Spt6 OS=Armillaria ostoyae OX=47428 GN=ARMOST_03906 PE=3 SV=1
jgi|Armosto1|256536|mRNA_AROS_16555_AROS_16555	157376540.016791;85994352.728178;77268811.9991798	78501676.3887305;54775794.4047945;75293742.7782589	1.53732	0.27601	0.27601	Non	>tr|A0A284RWI2|A0A284RWI2_ARMOS Uncharacterized protein OS=Armillaria ostoyae OX=47428 GN=ARMOST_16555 PE=4 SV=1
jgi|Armme1_1|10648|g9674	464360887.25236;NA;736024512.712128	779378766.146138;928949676.415483;NA	0.702667	0.276763	0.276763	Non	-
tr|A0A2H3C606|A0A2H3C606_9AGAR	187003407.86847;211387105.025797;210322393.034934	71127175.3432842;96512546.7757976;227183331.28573	1.54174	0.276812	0.276812	Non	Endoribonuclease L-PSP OS=Armillaria solidipes OX=1076256 GN=ARMSODRAFT_949225 PE=3 SV=1
tr|A0A2H3BB75|A0A2H3BB75_9AGAR	46725193.3009109;56359486.6427715;33339994.1551673	NA;61921005.6058898;51463096.6122483	0.802139	0.278471	0.278471	Non	Heterotrimeric G protein alpha subunit 4 OS=Armillaria solidipes OX=1076256 GN=ARMSODRAFT_963194 PE=4 SV=1
tr|A0A2H3BT85|A0A2H3BT85_9AGAR	1561571182.56475;1682738390.87687;1437099156.16191	1682107902.07262;1049491877.69464;892288869.978209	1.29182	0.278943	0.278943	Non	NAD(+) diphosphatase OS=Armillaria solidipes OX=1076256 GN=ARMSODRAFT_906765 PE=4 SV=1
jgi|Armosto1|270886|mRNA_AROS_10821_AROS_10821	163504134.362379;146665165.964761;190822131.656016	148265809.39811;163145596.927333;126931013.678227	1.14292	0.279649	0.279649	Non	>tr|A0A284RFD6|A0A284RFD6_ARMOS Uncharacterized protein OS=Armillaria ostoyae OX=47428 GN=ARMOST_10821 PE=4 SV=1
tr|A0A2H3DUL7|A0A2H3DUL7_ARMGA	360044436.581322;449266651.460917;271071809.176234	420874276.179011;449387366.609729;435772055.854899	0.827224	0.279868	0.279868	Non	TBC-domain-containing protein OS=Armillaria gallica OX=47427 GN=ARMGADRAFT_957953 PE=4 SV=1
tr|A0A2H3EWA7|A0A2H3EWA7_ARMGA	2202783791.53095;3254631254.00757;1922658261.06972	3663886660.08374;3362378951.04008;2421743320.49468	0.781125	0.279993	0.279993	Non	Eukaryotic translation initiation factor 3 subunit M OS=Armillaria gallica OX=47427 GN=ARMGADRAFT_955522 PE=3 SV=1
tr|A0A2H3CEG0|A0A2H3CEG0_9AGAR	1608468111.09691;1986612858.5985;1853537494.37108	1626720212.2634;NA;1174090855.48887	1.29691	0.280383	0.280383	Non	Formate dehydrogenase OS=Armillaria solidipes OX=1076256 GN=ARMSODRAFT_1014783 PE=3 SV=1
jgi|Armme1_1|14325|g967	2563021303.22432;4643983269.71228;2064275339.04657	3738398438.23101;3637012953.1919;6535259515.64078	0.666487	0.280899	0.280899	Non	-
sp|A0A2H3CSB7|ARMOM_ARMGA	2101876640.86479;1111617717.58159;799380887.89796	2240585406.32165;1787189139.98911;1704145255.08943	0.700093	0.280937	0.280937	Non	O-methyltransferase ARMGADRAFT_1088206 OS=Armillaria gallica OX=47427 GN=ARMGADRAFT_1088206 PE=1 SV=1
tr|A0A2H3DRR7|A0A2H3DRR7_ARMGA	317938819.382408;258683598.717419;202776752.613211	260926535.461203;315622289.874348;417730002.051104	0.783884	0.281405	0.281405	Non	CDP-diacylglycerol-serine O-phosphatidyltransferase OS=Armillaria gallica OX=47427 GN=ARMGADRAFT_1044885 PE=3 SV=1
jgi|Armme1_1|12219|g11751	429968112.687445;894129905.286558;471137739.834773	182689168.406579;466142469.968358;NA	1.84458	0.281661	0.281661	Non	-
tr|A0A2H3E8K5|A0A2H3E8K5_ARMGA	5885742363.12555;5674378316.36683;4744821255.41304	5126247962.19664;6870774163.32464;8320966385.46242	0.802488	0.282634	0.282634	Non	Mevalonate kinase OS=Armillaria gallica OX=47427 GN=ARMGADRAFT_979141 PE=3 SV=1
jgi|Armme1_1|13107|g12848	9616664857.29259;12159382106.5004;10534295661.0213	13099098431.9175;10959098168.5824;19797009902.8188	0.73675	0.28269	0.28269	Non	-
tr|A0A2H3DVU5|A0A2H3DVU5_ARMGA	3251029222.24265;3068847904.68652;5232613412.88887	3319111822.21591;2747259188.63026;2485887506.45491	1.35081	0.283562	0.283562	Non	L30e-like protein OS=Armillaria gallica OX=47427 GN=ARMGADRAFT_1051457 PE=3 SV=1
jgi|Armme1_1|560|g14938	97081214.8931629;NA;66446296.762518	NA;100537185.631142;118943020.482805	0.745067	0.283708	0.283708	Non	-
tr|A0A2H3E891|A0A2H3E891_ARMGA	800397957.927459;737408980.358331;1247809002.43047	815940053.898057;336047496.202206;800865386.955119	1.42643	0.284863	0.284863	Non	Uncharacterized protein OS=Armillaria gallica OX=47427 GN=ARMGADRAFT_980936 PE=3 SV=1
tr|A0A2H3BL64|A0A2H3BL64_9AGAR	10403191892.6965;18102767987.495;10408102225.2004	11671106364.0347;10079323932.667;5020543813.47135	1.45359	0.285379	0.285379	Non	Alcohol oxidase OS=Armillaria solidipes OX=1076256 GN=ARMSODRAFT_954464 PE=3 SV=1
jgi|Armme1_1|5209|g19764	330178765.301581;280520447.899628;207029938.783473	432998226.521616;294599624.923593;303399597.187911	0.793144	0.285422	0.285422	Non	-
jgi|Armme1_1|2035|g16532	63902781.1645633;309718977.310266;98638605.7606305	33834301.0044714;59959896.9173231;NA	3.35671	0.285509	0.285509	Non	-
tr|A0A2H3E2R2|A0A2H3E2R2_ARMGA	20629059.5377469;30841797.346348;19671115.8660994	17798031.2693156;NA;19360973.5825273	1.27635	0.285735	0.285735	Non	RNA helicase OS=Armillaria gallica OX=47427 GN=ARMGADRAFT_956320 PE=3 SV=1
tr|A0A2H3E1P1|A0A2H3E1P1_ARMGA	346508855.041813;81046535.0216317;377453394.887854	107825579.200268;NA;158991094.638498	2.01139	0.286153	0.286153	Non	Cytochrome c oxidase subunit IV OS=Armillaria gallica OX=47427 GN=ARMGADRAFT_966048 PE=4 SV=1
jgi|Armme1_1|7683|g5075	44426075.190315;61315310.5268365;481965448.216942	689495550.957359;750762566.245746;97268531.8785663	0.382242	0.286689	0.286689	Non	-
tr|A0A2H3EBC4|A0A2H3EBC4_ARMGA	1797122819.2658;2483316111.85761;2117868600.67918	2524018828.76559;2095766670.49676;3068110108.23249	0.832257	0.286858	0.286858	Non	Signal recognition particle 54 kDa protein OS=Armillaria gallica OX=47427 GN=ARMGADRAFT_923627 PE=3 SV=1
jgi|Armosto1|262462|mRNA_AROS_05864_AROS_05864	1271247185.1295;1688823085.79107;977921230.429837	1538587031.57348;2228586318.2025;1393754662.35305	0.763039	0.287255	0.287255	Non	>tr|A0A284R1D6|A0A284R1D6_ARMOS Dipeptidyl-peptidase V OS=Armillaria ostoyae OX=47428 GN=ARMOST_05864 PE=3 SV=1
tr|A0A2H3C0S1|A0A2H3C0S1_9AGAR	274608699.499177;565076009.268672;295391309.585681	438789577.801343;458644692.524959;860036596.700453	0.645858	0.288045	0.288045	Non	NUC189-domain-containing protein OS=Armillaria solidipes OX=1076256 GN=ARMSODRAFT_948500 PE=4 SV=1
tr|A0A2H3CJC0|A0A2H3CJC0_ARMGA	1130302353.33297;511714836.106647;1416066916.85841	1468224819.76371;1509469362.53222;1219099893.83962	0.728671	0.288903	0.288903	Non	NAD(P)-binding protein OS=Armillaria gallica OX=47427 GN=ARMGADRAFT_682048 PE=4 SV=1
jgi|Armme1_1|13184|g12932	422321322.065463;380777805.87734;282475956.709684	453574663.077779;433551430.363252;379063310.177326	0.857356	0.289065	0.289065	Non	-
jgi|Armme1_1|10447|g9397	12198790434.7619;14942729720.8706;8295011318.38765	12749091532.1458;16128756626.4915;14863673353.4057	0.810135	0.291747	0.291747	Non	>jgi|Armosto1|266826|mRNA_AROS_07890_AROS_07890 >tr|A0A284R722|A0A284R722_ARMOS Probable GTP-binding protein ypt1 OS=Armillaria ostoyae OX=47428 GN=ARMOST_07890 PE=4 SV=1 >tr|A0A2H3C8L3|A0A2H3C8L3_9AGAR Ras-domain-containing protein OS=Armillaria solidipes OX=1076256 GN=ARMSODRAFT_946525 PE=4 SV=1 >tr|A0A2H3E4X3|A0A2H3E4X3_ARMGA Ras-domain-containing protein OS=Armillaria gallica OX=47427 GN=ARMG…
tr|A0A2H3DUT4|A0A2H3DUT4_ARMGA	362539170.265968;306916815.178727;843418761.79762	275495121.624378;260380346.434106;252792957.59045	1.91826	0.292033	0.292033	Non	SRF-TF-domain-containing protein OS=Armillaria gallica OX=47427 GN=ARMGADRAFT_1076103 PE=4 SV=1
tr|A0A2H3BSQ8|A0A2H3BSQ8_9AGAR	11106899866.8788;13335889892.8709;10097032809.3289	12462230207.0753;12209821989.0443;18030041783.9518	0.808855	0.292041	0.292041	Non	P-loop containing nucleoside triphosphate hydrolase protein OS=Armillaria solidipes OX=1076256 GN=ARMSODRAFT_331067 PE=4 SV=1
tr|A0A2H3AQP6|A0A2H3AQP6_9AGAR	128303492.881256;202356136.784722;73347987.1413681	102575475.703694;50900848.4791431;NA	1.75492	0.292146	0.292146	Non	FMN-linked oxidoreductase OS=Armillaria solidipes OX=1076256 GN=ARMSODRAFT_965294 PE=4 SV=1
jgi|Armme1_1|443|g14812	627544923.402656;555228410.920691;867722682.770546	592215282.732169;558446544.466381;500672999.06522	1.24172	0.292177	0.292177	Non	-
jgi|Armme1_1|186|g14525	251825836.277272;177577017.364397;278523972.97883	212394650.905239;164425865.404971;201898029.516763	1.22327	0.292427	0.292427	Non	-
tr|A0A2H3EHB1|A0A2H3EHB1_ARMGA	3754904455.45325;4728048133.65846;2344445539.15113	3356999167.03655;2593364352.13878;1806007183.35586	1.39594	0.292469	0.292469	Non	ATP synthase subunit 4 OS=Armillaria gallica OX=47427 GN=ARMGADRAFT_982605 PE=3 SV=1
jgi|Armme1_1|6628|g3211	14542112584.1692;16852203059.0766;13785204748.4255	26657355399.8756;22675852656.7517;12983792248.017	0.724995	0.292926	0.292926	Non	-
tr|A0A2H3CGQ3|A0A2H3CGQ3_9AGAR	2686945039.61644;2073720070.00177;1228075049.50373	1098823207.76246;1166423065.31893;1878319542.80915	1.44531	0.293061	0.293061	Non	Eukaryotic translation initiation factor 6 OS=Armillaria solidipes OX=1076256 GN=TIF6 PE=3 SV=1 >tr|A0A2H3EV01|A0A2H3EV01_ARMGA Eukaryotic translation initiation factor 6 OS=Armillaria gallica OX=47427 GN=TIF6 PE=3 SV=1
tr|A0A2H3EAR8|A0A2H3EAR8_ARMGA	290511991.623299;309290646.813016;179319314.357933	302575552.374751;95790344.0448223;31716537.192769	1.81156	0.293993	0.293993	Non	Pkinase-domain-containing protein OS=Armillaria gallica OX=47427 GN=ARMGADRAFT_1006476 PE=4 SV=1
tr|A0A2H3D0D6|A0A2H3D0D6_ARMGA	90450609.0714443;16335003.9913697;129916921.149505	157286605.783977;67585044.6605484;193441567.547475	0.56585	0.294139	0.294139	Non	STE-domain-containing protein OS=Armillaria gallica OX=47427 GN=ARMGADRAFT_1015844 PE=3 SV=1
tr|A0A2H3CWL4|A0A2H3CWL4_ARMGA	274502000.095149;588974449.161942;294430577.666879	228424606.082924;330348660.106873;166991099.853763	1.59543	0.294235	0.294235	Non	D-lactate dehydrogenase cytochrome oxidoreductase OS=Armillaria gallica OX=47427 GN=ARMGADRAFT_1085443 PE=4 SV=1
tr|A0A2H3EZQ8|A0A2H3EZQ8_ARMGA	NA;277914437.117296;471724565.277068	184592556.443997;224132334.818516;154931031.931652	1.99494	0.29443	0.29443	Non	Aldolase OS=Armillaria gallica OX=47427 GN=ARMGADRAFT_1004569 PE=3 SV=1
tr|A0A2H3BW86|A0A2H3BW86_9AGAR	345065872.625439;399952601.034587;371917501.777355	718515452.930693;286760442.552824;1091135846.45492	0.532785	0.295021	0.295021	Non	HET domain-containing protein OS=Armillaria solidipes OX=1076256 GN=ARMSODRAFT_106688 PE=4 SV=1
tr|A0A2H3C264|A0A2H3C264_9AGAR	90623360.4874891;169514796.603083;91918675.4745267	70666212.6479664;NA;90683542.6007766	1.45463	0.2959	0.2959	Non	TFP11-domain-containing protein OS=Armillaria solidipes OX=1076256 GN=ARMSODRAFT_954103 PE=3 SV=1
jgi|Armme1_1|1693|g16158	3325261521.90189;3930632852.7976;1606239905.32605	1367372316.16972;3078421968.17932;1008493149.93687	1.6248	0.295973	0.295973	Non	-
jgi|Armme1_1|8948|g7127	1623863310.8209;2111188980.78921;1071501712.46661	1604348637.22645;2081716544.6396;3252374492.62011	0.692743	0.29632	0.29632	Non	-
tr|A0A2H3CER2|A0A2H3CER2_ARMGA	2295866319.23508;2084888687.64033;2086138481.63119	2302828901.38413;2357269713.90356;3660302686.47954	0.777233	0.297342	0.297342	Non	Uncharacterized protein OS=Armillaria gallica OX=47427 GN=ARMGADRAFT_776406 PE=4 SV=1
jgi|Armme1_1|5310|g19859	3706737295.92077;4277700648.23252;3170674989.32047	3246133579.45424;3687238870.39154;1902824063.28834	1.26243	0.297524	0.297524	Non	-
jgi|Armosto1|261450|mRNA_AROS_04852_AROS_04852	327485875.580883;385533475.323438;338743688.278412	271336534.490494;156186188.79248;369429670.263449	1.31973	0.300303	0.300303	Non	>tr|A0A284QYI2|A0A284QYI2_ARMOS Uncharacterized protein OS=Armillaria ostoyae OX=47428 GN=ARMOST_04852 PE=4 SV=1
tr|A0A2H3E5S1|A0A2H3E5S1_ARMGA	4996123379.73497;4413405357.1742;3790632699.95035	4113573359.91921;4091935018.91264;3511714001.02485	1.12656	0.300374	0.300374	Non	Isocitrate/isopropylmalate dehydrogenase OS=Armillaria gallica OX=47427 GN=ARMGADRAFT_1006122 PE=3 SV=1
tr|A0A2H3B7S7|A0A2H3B7S7_9AGAR	888551989.350308;1365613699.36182;675576299.010236	736484879.33134;849244756.833294;482691005.360639	1.41641	0.301017	0.301017	Non	Dipeptidyl aminopeptidase OS=Armillaria solidipes OX=1076256 GN=ARMSODRAFT_965958 PE=3 SV=1
tr|A0A2H3BXI9|A0A2H3BXI9_9AGAR	NA;842890369.166984;842847515.791846	NA;1051198902.33149;910126719.444677	0.859489	0.301197	0.301197	Non	40S ribosomal protein S30 (Fragment) OS=Armillaria solidipes OX=1076256 GN=ARMSODRAFT_880301 PE=3 SV=1
jgi|Armme1_1|2188|g16691	57714215.7309592;104968993.447458;29139778.0690771	71643164.8965558;90879365.4741898;207675811.061121	0.518163	0.302559	0.302559	Non	-
jgi|Armosto1|268983|mRNA_AROS_09459_AROS_09459	99748699.9938543;122738704.450175;117333929.585958	242271528.53523;75095953.0626921;313105309.220844	0.538994	0.302968	0.302968	Non	>tr|A0A284RBJ1|A0A284RBJ1_ARMOS Related to coatomer gamma-2 subunit OS=Armillaria ostoyae OX=47428 GN=ARMOST_09459 PE=3 SV=1
tr|A0A2H3D976|A0A2H3D976_ARMGA	143942576.957309;58601216.3480029;157305570.553609	85248330.0057204;56852455.5303173;90827686.8388895	1.54489	0.303445	0.303445	Non	AhpC-TSA-domain-containing protein OS=Armillaria gallica OX=47427 GN=ARMGADRAFT_1018712 PE=4 SV=1
jgi|Armme1_1|8484|g342	1952243429.02601;3722031897.5483;2684440775.49674	1606243004.46748;2211713036.21517;2409611180.45352	1.34221	0.303666	0.303666	Non	-
jgi|Armme1_1|1218|g15664	192800742.153973;236614570.387168;191533592.59048	335645791.92534;237814793.830812;206967101.890399	0.795652	0.303727	0.303727	Non	-
jgi|Armme1_1|6002|g1885	NA;54085732.2274655;56584513.4446578	57778200.8514782;96197403.7659175;240648805.529441	0.420667	0.304473	0.304473	Non	-
tr|A0A2H3BCD0|A0A2H3BCD0_9AGAR	2005745558.75988;2687193422.37088;2246554746.34352	2411078458.01453;2486872276.71678;3388230437.04149	0.837478	0.304848	0.304848	Non	Elongation factor G, mitochondrial OS=Armillaria solidipes OX=1076256 GN=MEF1 PE=3 SV=1
jgi|Armme1_1|1332|g15793	98371769.5894974;89192820.646892;181152494.721916	94988985.9431796;109912690.175077;25846263.0956223	1.59792	0.305201	0.305201	Non	-
tr|A0A2H3D4L1|A0A2H3D4L1_ARMGA	145934299.165825;601984487.629802;905632644.971904	426521294.716564;257182957.979697;54844480.1979794	2.23892	0.305222	0.305222	Non	2-nitropropane dioxygenase OS=Armillaria gallica OX=47427 GN=ARMGADRAFT_1015821 PE=4 SV=1
tr|A0A2H3BY46|A0A2H3BY46_9AGAR	11670374338.6249;14472767100.5239;9358567518.2285	14013807185.4444;16015830381.2844;12085293163.7801	0.842972	0.306452	0.306452	Non	Dipeptidyl peptidase 3 OS=Armillaria solidipes OX=1076256 GN=ARMSODRAFT_1072610 PE=3 SV=1
tr|A0A2H3DXS6|A0A2H3DXS6_ARMGA	232945122.688378;127834636.440817;249925320.671586	NA;443406214.901379;989165810.009902	0.2842	0.306669	0.306669	Non	Glycoside hydrolase family 18 protein OS=Armillaria gallica OX=47427 GN=ARMGADRAFT_1011475 PE=3 SV=1
tr|A0A2H3DTA3|A0A2H3DTA3_ARMGA	75898842731.6726;78464542771.8563;69738751013.9785	59395629643.4641;79238770546.7416;43698526985.9016	1.22908	0.306941	0.306941	Non	Adenosylhomocysteinase OS=Armillaria gallica OX=47427 GN=ARMGADRAFT_990974 PE=3 SV=1
tr|A0A2H3EP32|A0A2H3EP32_ARMGA	54335401.2700834;NA;82841057.1282288	76260008.4868425;94766129.2627118;224997143.674351	0.519577	0.307603	0.307603	Non	HDAC_interact domain-containing protein OS=Armillaria gallica OX=47427 GN=ARMGADRAFT_1006840 PE=4 SV=1
tr|A0A2H3CEA8|A0A2H3CEA8_ARMGA	NA;1972802202.37877;2376227589.65419	2065581956.43583;1995840074.44726;1214295085.90252	1.23652	0.307887	0.307887	Non	GDP-mannose 4,6-dehydratase OS=Armillaria gallica OX=47427 GN=ARMGADRAFT_1020311 PE=3 SV=1
jgi|Armme1_1|12030|g11567	38544905.6587906;27643729.7365099;127008759.665565	NA;148937899.565236;88611469.1779041	0.542196	0.30823	0.30823	Non	-
tr|A0A2H3E330|A0A2H3E330_ARMGA	986004111.695567;930718136.546941;1378468543.38748	1055884216.96573;1483076135.45476;2534295946.42115	0.649522	0.308565	0.308565	Non	Bifunctional 6-phosphofructo-2-kinase/fructose-2,6-bisphosphate 2-phosphatase OS=Armillaria gallica OX=47427 GN=ARMGADRAFT_1011804 PE=4 SV=1
jgi|Armosto1|251551|mRNA_AROS_01796_AROS_01796	1170543271.4234;763909427.945173;1026269415.10034	1672726273.83132;782408176.821211;1818499683.99231	0.692788	0.308744	0.308744	Non	>tr|A0A284QPZ3|A0A284QPZ3_ARMOS Signal peptidase complex subunit 2 OS=Armillaria ostoyae OX=47428 GN=ARMOST_01796 PE=3 SV=1 >tr|A0A2H3BS59|A0A2H3BS59_9AGAR Signal peptidase complex subunit 2 OS=Armillaria solidipes OX=1076256 GN=ARMSODRAFT_958989 PE=3 SV=1
tr|A0A2H3D7X5|A0A2H3D7X5_ARMGA	385880935.128018;168329882.330318;536555793.786898	520139119.609092;416008469.479923;592925311.457458	0.713352	0.309028	0.309028	Non	Autophagy protein 5 OS=Armillaria gallica OX=47427 GN=ARMGADRAFT_994067 PE=3 SV=1
jgi|Armme1_1|13402|g13172	8263614795.74188;8347240680.97927;3449339177.22799	2349556626.66292;6006231839.55341;4777901012.64801	1.52738	0.30952	0.30952	Non	-
tr|A0A2H3BSU2|A0A2H3BSU2_9AGAR	11419376692.9598;11563722499.1103;9772980529.68993	10192597836.3911;10676782555.5648;6408052225.50617	1.20085	0.310148	0.310148	Non	Isocitrate dehydrogenase [NAD] subunit, mitochondrial OS=Armillaria solidipes OX=1076256 GN=ARMSODRAFT_931426 PE=3 SV=1
tr|A0A2H3EEP1|A0A2H3EEP1_ARMGA	684857746.137511;705584424.721565;3346359101.82347	894204483.341839;239613735.178878;43923151.7569608	4.02194	0.310234	0.310234	Non	RNA-binding domain-containing protein (Fragment) OS=Armillaria gallica OX=47427 GN=ARMGADRAFT_914027 PE=4 SV=1
jgi|Armosto1|268752|mRNA_AROS_09228_AROS_09228	2308771866.19842;2042295823.24094;1910194711.85283	NA;1486949768.28453;58619858.0345524	2.70074	0.310605	0.310605	Non	>tr|A0A284RAX9|A0A284RAX9_ARMOS Related to molecular chaperone (DnaJ superfamily) OS=Armillaria ostoyae OX=47428 GN=ARMOST_09228 PE=3 SV=1
jgi|Armme1_1|11213|g10451	156040257.004445;496262913.495588;394211675.439058	234712101.163874;211533179.902682;194006132.480084	1.63454	0.310732	0.310732	Non	-
jgi|Armme1_1|5840|g20336	3768318094.81673;2453252915.27496;2506056227.33008	2657887447.13186;2256817879.50426;2075316668.23008	1.24858	0.310842	0.310842	Non	-
tr|A0A2H3DYV7|A0A2H3DYV7_ARMGA	1395526586.20171;388483751.739073;333311658.078053	189373578.528506;320434786.254393;216840982.201131	2.91382	0.310951	0.310951	Non	Argininosuccinate synthase OS=Armillaria gallica OX=47427 GN=ARMGADRAFT_958129 PE=3 SV=1
jgi|Armme1_1|9128|g7414	366669961.479039;249348395.730634;224115387.50162	252167342.170526;392799499.898124;570679050.708705	0.691101	0.311339	0.311339	Non	-
tr|A0A2H3B8F3|A0A2H3B8F3_9AGAR	286553951.826273;239200565.725703;613622073.111303	394235864.451546;129490949.663881;84149003.8063264	1.87436	0.31173	0.31173	Non	Clavaminate synthase-like protein OS=Armillaria solidipes OX=1076256 GN=ARMSODRAFT_945744 PE=4 SV=1
tr|A0A2H3CHH9|A0A2H3CHH9_9AGAR	3101650056.60393;1933131592.77369;1583493928.00524	1603085725.73243;1029861094.37086;2046607940.80593	1.4143	0.311981	0.311981	Non	Phospho-2-dehydro-3-deoxyheptonate aldolase OS=Armillaria solidipes OX=1076256 GN=ARMSODRAFT_950803 PE=3 SV=1
tr|A0A2H3AY73|A0A2H3AY73_9AGAR	229444366.051471;615034556.985256;512573847.835408	588246132.322388;467600006.389053;1021610275.60514	0.653228	0.312058	0.312058	Non	Histidine kinase OS=Armillaria solidipes OX=1076256 GN=ARMSODRAFT_896461 PE=4 SV=1
tr|A0A2H3E4P3|A0A2H3E4P3_ARMGA	15467856937.2092;15176109795.5402;30441699647.6908	12821257903.2328;13276712387.0761;14806015658.1605	1.49339	0.313132	0.313132	Non	Uncharacterized protein OS=Armillaria gallica OX=47427 GN=ARMGADRAFT_981024 PE=3 SV=1
tr|A0A2H3DR12|A0A2H3DR12_ARMGA	2234031474.13905;NA;2665485794.39606	2180416694.42791;NA;1370331223.65971	1.37986	0.314371	0.314371	Non	Uncharacterized protein OS=Armillaria gallica OX=47427 GN=ARMGADRAFT_699279 PE=3 SV=1
tr|A0A2H3BEL0|A0A2H3BEL0_9AGAR	778245129.281717;989723664.859637;646754341.446189	642037141.171312;802038960.144996;43161589.6989311	1.62363	0.314742	0.314742	Non	ALDH-like protein OS=Armillaria solidipes OX=1076256 GN=ARMSODRAFT_918291 PE=3 SV=1
tr|A0A2H3BPU7|A0A2H3BPU7_9AGAR	NA;68224641.7254603;54330688.2946044	NA;74308095.5379917;73997645.8372273	0.826369	0.314873	0.314873	Non	GTP cyclohydrolase 1 OS=Armillaria solidipes OX=1076256 GN=ARMSODRAFT_953300 PE=3 SV=1
jgi|Armme1_1|11605|g11008	2838305765.61567;2301295665.97035;2822007199.97811	1774390649.10004;2824469226.05089;2082644000.33415	1.19159	0.315093	0.315093	Non	>jgi|Armosto1|252466|mRNA_AROS_12498_AROS_12498 >tr|A0A284RK40|A0A284RK40_ARMOS Proteasome subunit beta OS=Armillaria ostoyae OX=47428 GN=ARMOST_12498 PE=3 SV=1 >tr|A0A2H3B8Z1|A0A2H3B8Z1_9AGAR Proteasome subunit beta OS=Armillaria solidipes OX=1076256 GN=ARMSODRAFT_960596 PE=3 SV=1 >tr|A0A2H3DF83|A0A2H3DF83_ARMGA Proteasome subunit beta OS=Armillaria gallica OX=47427 GN=ARMGADRAFT_1054638 PE=3 SV…
jgi|Armosto1|264872|mRNA_AROS_06848_AROS_06848	479095566.856179;447425230.63162;1409315827.69927	522304110.7417;265087795.144191;294630822.702711	2.15877	0.315133	0.315133	Non	>tr|A0A284R428|A0A284R428_ARMOS Eukaryotic translation initiation factor 3 subunit G OS=Armillaria ostoyae OX=47428 GN=TIF35 PE=3 SV=1
tr|A0A2H3BIM8|A0A2H3BIM8_9AGAR	288693020.830828;103667989.600672;187654312.896724	173614247.242396;122301749.75099;62598239.0064677	1.61783	0.315262	0.315262	Non	Alpha/beta-hydrolase OS=Armillaria solidipes OX=1076256 GN=ARMSODRAFT_1049088 PE=4 SV=1
tr|A0A2H3EQR9|A0A2H3EQR9_ARMGA	3804748319.90617;4538301726.46566;3610170893.58087	2975329271.95052;3996538603.63017;3573936263.81024	1.13346	0.315872	0.315872	Non	NADH dehydrogenase I, D subunit OS=Armillaria gallica OX=47427 GN=ARMGADRAFT_1006261 PE=3 SV=1
tr|A0A2H3EG16|A0A2H3EG16_ARMGA	121688129.831541;151697048.535253;NA	153254309.799495;152831228.83313;177333448.938361	0.848286	0.316036	0.316036	Non	DnaJ-domain-containing protein OS=Armillaria gallica OX=47427 GN=ARMGADRAFT_1005802 PE=4 SV=1
tr|A0A2H3DVP0|A0A2H3DVP0_ARMGA	2173263623.0833;3195185385.93134;2964974495.78679	3417077670.96642;2776147297.86927;3466428686.21773	0.862704	0.316578	0.316578	Non	Phospholipase A-2-activating protein OS=Armillaria gallica OX=47427 GN=ARMGADRAFT_966611 PE=4 SV=1
tr|A0A2H3E1D4|A0A2H3E1D4_ARMGA	679827631.376208;852697936.627372;1132521172.17428	961256062.877988;971953566.30538;1485526493.95158	0.779542	0.316601	0.316601	Non	Nucleoporin OS=Armillaria gallica OX=47427 GN=ARMGADRAFT_1007279 PE=3 SV=1
tr|A0A2H3CNU6|A0A2H3CNU6_ARMGA	371725480.860349;362591773.643651;173897670.448588	195913655.90826;247544834.260862;209573710.196274	1.39077	0.316686	0.316686	Non	Protoglobin domain-containing protein OS=Armillaria gallica OX=47427 GN=ARMGADRAFT_974044 PE=4 SV=1
tr|A0A2H3EHL9|A0A2H3EHL9_ARMGA	3784272196.18086;4174420958.24151;2917457214.39742	3164765996.05372;3095689178.929;3143185232.24961	1.15659	0.317156	0.317156	Non	Phenylalanine--tRNA ligase OS=Armillaria gallica OX=47427 GN=ARMGADRAFT_1005734 PE=3 SV=1
tr|A0A2H3BPM9|A0A2H3BPM9_9AGAR	139024242.524034;71743356.7449216;149152332.107564	NA;171391839.019197;317309516.165803	0.490988	0.317329	0.317329	Non	Alpha/beta-hydrolase OS=Armillaria solidipes OX=1076256 GN=ARMSODRAFT_881508 PE=4 SV=1
jgi|Armosto1|257930|mRNA_AROS_03635_AROS_03635	840181592.85777;1085397486.2079;163153052.394531	328826069.857624;297849537.212982;369669910.660304	2.09639	0.317354	0.317354	Non	>tr|A0A284QV75|A0A284QV75_ARMOS Related to serine/threonine protein phosphatase 2A, regulatory subunit OS=Armillaria ostoyae OX=47428 GN=ARMOST_03635 PE=4 SV=1
jgi|Armme1_1|4227|g18771	22854504.2503238;68941194.6133824;34612834.1189417	50263877.462051;50523989.9631614;110898570.794123	0.59715	0.317366	0.317366	Non	-
jgi|Armme1_1|9241|g7572	880524129.428227;646418772.858495;1224024396.00824	781291174.979941;841957074.729816;339784005.291569	1.40139	0.318506	0.318506	Non	-
tr|A0A2H3BRJ9|A0A2H3BRJ9_9AGAR	97299694625.2195;64806003924.9825;85177972606.3947	78398839309.9316;165975318536.882;105077545978.331	0.707633	0.31958	0.31958	Non	Malate synthase OS=Armillaria solidipes OX=1076256 GN=ARMSODRAFT_952602 PE=3 SV=1
jgi|Armosto1|267064|mRNA_AROS_08128_AROS_08128	49040570.368311;12962802.0205002;112737995.812232	20342797.9297687;33933680.136783;6112196.1767795	2.89361	0.320349	0.320349	Non	>tr|A0A284R7Q5|A0A284R7Q5_ARMOS Ribose-phosphate diphosphokinase OS=Armillaria ostoyae OX=47428 GN=ARMOST_08128 PE=3 SV=1
tr|A0A2H3ENL9|A0A2H3ENL9_ARMGA	454564865.777821;701181027.086289;577425848.927267	771242007.806086;520255150.956529;905562151.904436	0.78886	0.322088	0.322088	Non	Pumilio-family RNA binding protein OS=Armillaria gallica OX=47427 GN=ARMGADRAFT_1043349 PE=4 SV=1
tr|A0A2H3DJN3|A0A2H3DJN3_ARMGA	97030405.6531498;84200968.9639929;79995213.3903734	97568933.7095375;90977847.6647774;NA	0.923649	0.323078	0.323078	Non	Vesicle transport v-snare protein vti1 OS=Armillaria gallica OX=47427 GN=ARMGADRAFT_1011279 PE=3 SV=1
jgi|Armme1_1|1499|g15966	464975679.056519;280636537.473649;269108800.174575	371692894.283264;137802846.549471;180528646.21653	1.47056	0.323089	0.323089	Non	-
tr|A0A2H3AVH5|A0A2H3AVH5_9AGAR	412672647.386963;596460225.141911;333405134.69718	256975426.644193;439263397.417329;322006215.924314	1.31848	0.323771	0.323771	Non	ABC transmembrane type-1 domain-containing protein OS=Armillaria solidipes OX=1076256 GN=ARMSODRAFT_1026316 PE=4 SV=1
jgi|Armme1_1|13545|g13337	304520099.09493;474366017.981989;317119430.387117	129286053.802246;426526367.434673;159363467.253623	1.5325	0.324005	0.324005	Non	-
tr|A0A2H3C171|A0A2H3C171_9AGAR	115047362.16182;338389099.004671;182762369.829097	278769670.712448;227008014.783672;443339628.355825	0.670306	0.324241	0.324241	Non	Dbl homology domain-containing protein OS=Armillaria solidipes OX=1076256 GN=ARMSODRAFT_1038604 PE=4 SV=1
tr|A0A2H3DR23|A0A2H3DR23_ARMGA	236161347.581212;371226436.097551;201187650.088059	554760936.138049;646968902.845842;172312424.644096	0.588465	0.324391	0.324391	Non	Adenylosuccinate synthetase OS=Armillaria gallica OX=47427 GN=ARMGADRAFT_966859 PE=3 SV=1
jgi|Armme1_1|2876|g17393	508397255.571774;346159094.286553;268584292.478364	292517364.404509;172626149.141228;356528760.952347	1.3669	0.325403	0.325403	Non	-
jgi|Armme1_1|291|g14651	17222808087.2641;14565238450.8647;14934967163.6831	13801818470.3765;15880581506.2108;8505711250.64375	1.2235	0.325403	0.325403	Non	-
jgi|Armme1_1|725|g15110	244046941.631256;108900026.609131;820672784.476805	105480172.139943;113261084.655053;NA	3.57689	0.325686	0.325686	Non	-
tr|A0A2H3C0W4|A0A2H3C0W4_9AGAR	13189062522.6185;17939842274.9897;13244078986.5924	14476574040.0394;13263581428.331;8684450105.90371	1.21821	0.325913	0.325913	Non	DEAD-domain-containing protein OS=Armillaria solidipes OX=1076256 GN=ARMSODRAFT_935615 PE=3 SV=1
jgi|Armme1_1|7450|g4703	NA;301248441.495499;121789648.430994	NA;285736227.770714;491147467.329927	0.544532	0.325995	0.325995	Non	-
tr|A0A2H3ET71|A0A2H3ET71_ARMGA	316749883.1661;359569441.630348;300371536.126928	NA;231406885.963249;304012210.199891	1.21611	0.326173	0.326173	Non	Exportin-T OS=Armillaria gallica OX=47427 GN=ARMGADRAFT_978976 PE=3 SV=1
jgi|Armme1_1|5519|g20065	1984507296.43437;1569170762.77435;1308309147.58743	1859727382.91034;1687131234.35216;2116277655.89382	0.858533	0.326396	0.326396	Non	-
jgi|Armme1_1|3632|g18180	274405462.539124;328721639.650861;713434329.756524	243949396.663001;281028779.060629;257801969.864872	1.6819	0.326562	0.326562	Non	-
tr|A0A2H3DTQ1|A0A2H3DTQ1_ARMGA	242441369.646839;290408077.135202;172604577.217336	260087601.397318;283254476.567907;293898089.492304	0.842595	0.327092	0.327092	Non	Signal peptidase complex catalytic subunit SEC11 OS=Armillaria gallica OX=47427 GN=ARMGADRAFT_1044169 PE=3 SV=1
tr|A0A2H3DS83|A0A2H3DS83_ARMGA	69278398.7579566;79473321.1392104;109403996.396715	85850017.1246577;71951088.443263;22181395.8416025	1.43434	0.327633	0.327633	Non	Uncharacterized protein OS=Armillaria gallica OX=47427 GN=ARMGADRAFT_1010304 PE=4 SV=1
tr|A0A2H3EVQ2|A0A2H3EVQ2_ARMGA	2098726467.98398;1743625370.90646;1786130465.68976	2354698480.60286;2727694060.1002;1701862971.31931	0.829639	0.328505	0.328505	Non	Acetylornithine aminotransferase OS=Armillaria gallica OX=47427 GN=ARMGADRAFT_979808 PE=3 SV=1
jgi|Armme1_1|5815|g20311	4069515269.6148;6316073444.4893;3322418701.03604	1575031048.97238;4775861005.14631;3064986983.07338	1.45584	0.329669	0.329669	Non	-
tr|A0A2H3CHU5|A0A2H3CHU5_9AGAR	86609430.5264487;131845731.377678;82207493.3763704	51066728.3403931;95645903.4986272;84617472.5801932	1.29971	0.329778	0.329778	Non	Uncharacterized protein OS=Armillaria solidipes OX=1076256 GN=ARMSODRAFT_927830 PE=4 SV=1
tr|A0A2H3ED18|A0A2H3ED18_ARMGA	414659288.671477;481931855.737145;392606993.477384	427712039.839498;473154401.938191;654006432.357788	0.829134	0.330182	0.330182	Non	Uncharacterized protein OS=Armillaria gallica OX=47427 GN=ARMGADRAFT_1004630 PE=4 SV=1
jgi|Armme1_1|7094|g4035	320819703.291155;218360485.64457;178130084.036821	303748255.904914;236994108.909249;362931167.528527	0.793771	0.330285	0.330285	Non	-
tr|A0A2H3DVL4|A0A2H3DVL4_ARMGA	961869722.689311;1078271988.21628;1012611442.41683	1133733689.77577;1130706857.53251;2404085651.32586	0.653901	0.331544	0.331544	Non	Synaptobrevin homolog YKT6 OS=Armillaria gallica OX=47427 GN=ARMGADRAFT_1007831 PE=3 SV=1
jgi|Armme1_1|3061|g17592	271168913.950285;363224261.667627;42334002.8588019	659943421.997259;205886867.642329;360829064.056048	0.551683	0.331961	0.331961	Non	-
tr|A0A2H3DKY5|A0A2H3DKY5_ARMGA	69877947.790112;79713506.4647709;166445506.645992	62792861.5623817;44928888.4419142;90378437.296771	1.59534	0.33202	0.33202	Non	Peptidylprolyl isomerase OS=Armillaria gallica OX=47427 GN=ARMGADRAFT_752284 PE=4 SV=1
tr|A0A2H3DLY1|A0A2H3DLY1_ARMGA	119554141.750988;344221599.327032;237041126.668631	777944459.520785;165962187.578137;433261543.707766	0.508883	0.33208	0.33208	Non	WD40 repeat-like protein OS=Armillaria gallica OX=47427 GN=ARMGADRAFT_1078740 PE=4 SV=1
tr|A0A2H3E2F3|A0A2H3E2F3_ARMGA	469091227.497586;NA;389231448.897811	246781926.728164;494551299.213179;162018123.638869	1.42523	0.332096	0.332096	Non	Phosphoribosylaminoimidazole carboxylase OS=Armillaria gallica OX=47427 GN=ARMGADRAFT_953668 PE=3 SV=1
tr|A0A2H3C4J4|A0A2H3C4J4_9AGAR	NA;88636391.3093435;61450490.7847499	48355076.9468015;57501781.4402579;NA	1.41783	0.3322	0.3322	Non	Uncharacterized protein OS=Armillaria solidipes OX=1076256 GN=ARMSODRAFT_245161 PE=4 SV=1
tr|A0A2H3E6V9|A0A2H3E6V9_ARMGA	723879242.467625;1189517824.83838;778348648.594466	741617712.474898;1338569934.46596;1726847972.59221	0.707045	0.332326	0.332326	Non	PLP-dependent transferase OS=Armillaria gallica OX=47427 GN=ARMGADRAFT_1011261 PE=3 SV=1
tr|A0A2H3ECG2|A0A2H3ECG2_ARMGA	564744702.746379;1222783492.42851;804937553.590488	1308105683.91457;722990588.500057;1848529733.59916	0.668226	0.332703	0.332703	Non	Uncharacterized protein OS=Armillaria gallica OX=47427 GN=ARMGADRAFT_1160556 PE=4 SV=1
tr|A0A2H3CQH9|A0A2H3CQH9_ARMGA	NA;108863998.810297;96119930.1897183	128302786.996186;202735437.543528;NA	0.619215	0.333336	0.333336	Non	Uncharacterized protein OS=Armillaria gallica OX=47427 GN=ARMGADRAFT_1067011 PE=4 SV=1
tr|A0A2H3B887|A0A2H3B887_9AGAR	150481726.147004;84437151.2007941;283545744.684133	324893002.633386;142470902.38332;332504721.266868	0.648187	0.333724	0.333724	Non	Uncharacterized protein OS=Armillaria solidipes OX=1076256 GN=ARMSODRAFT_960792 PE=4 SV=1
jgi|Armme1_1|14160|g14026	NA;73872999.9648914;128083740.785521	58871521.3734453;51300686.1729286;NA	1.8331	0.335394	0.335394	Non	-
tr|A0A2H3E0V4|A0A2H3E0V4_ARMGA	270386451.654083;253243401.093473;284470124.584385	329511650.38295;1730135124.24205;442246534.550135	0.322995	0.335732	0.335732	Non	AAA-domain-containing protein OS=Armillaria gallica OX=47427 GN=ARMGADRAFT_962614 PE=4 SV=1
jgi|Armosto1|269628|mRNA_AROS_09734_AROS_09734	25366513.0765749;31780921.9692895;NA	32291744.8224881;NA;45436666.2571459	0.735219	0.335759	0.335759	Non	>tr|A0A284RCC5|A0A284RCC5_ARMOS Related to SKI2-antiviral protein and putative helicase OS=Armillaria ostoyae OX=47428 GN=ARMOST_09734 PE=3 SV=1
jgi|Armosto1|250980|mRNA_AROS_01225_AROS_01225	2855123624.06003;2633512002.10811;4301638217.84264	4990845808.44478;2620479781.94722;6465709920.75132	0.695478	0.335817	0.335817	Non	>tr|A0A284QNC9|A0A284QNC9_ARMOS MI domain-containing protein OS=Armillaria ostoyae OX=47428 GN=ARMOST_01225 PE=3 SV=1
jgi|Armme1_1|4619|g19169	3264087196.92603;4006691539.22509;3366300780.57049	3457851670.63054;4174857023.38736;6681926277.92063	0.743091	0.335854	0.335854	Non	-
jgi|Armosto1|271629|mRNA_AROS_11495_AROS_11495	4299833554.59449;2834306934.27669;3197471620.13677	3827614114.48723;1795986882.34826;2165767177.64591	1.32637	0.33627	0.33627	Non	>tr|A0A284RHB3|A0A284RHB3_ARMOS Transaldolase OS=Armillaria ostoyae OX=47428 GN=ARMOST_11495 PE=3 SV=1
tr|A0A2H3B8M5|A0A2H3B8M5_9AGAR	2694413997.89838;2716375939.42648;2434754339.51848	2303550565.095;2711280361.66894;1535496496.49737	1.19773	0.336497	0.336497	Non	ATP phosphoribosyltransferase OS=Armillaria solidipes OX=1076256 GN=ARMSODRAFT_915523 PE=3 SV=1
tr|A0A2H3E7V1|A0A2H3E7V1_ARMGA	4438491970.59043;6843280234.0946;5918108619.81755	6495244021.71582;6793301506.7291;6538142400.40304	0.867512	0.337249	0.337249	Non	Aminopeptidase OS=Armillaria gallica OX=47427 GN=ARMGADRAFT_923708 PE=3 SV=1
jgi|Armme1_1|414|g14779	5869991498.72147;7452550343.26641;6418727846.69576	6327006169.1194;7740700180.18132;11684211821.231	0.766594	0.33756	0.33756	Non	-
tr|A0A2H3DCV8|A0A2H3DCV8_ARMGA	968322496.170984;830360701.350245;4084149284.00799	664598152.932366;665805263.165554;574198572.522627	3.08875	0.338232	0.338232	Non	RNA-binding domain-containing protein OS=Armillaria gallica OX=47427 GN=ARMGADRAFT_146339 PE=4 SV=1
tr|A0A2H3EB63|A0A2H3EB63_ARMGA	594823772.834175;606227761.714704;492486761.014196	508601521.031568;717803859.795779;771003505.626069	0.847868	0.338368	0.338368	Non	Uncharacterized protein OS=Armillaria gallica OX=47427 GN=ARMGADRAFT_1060883 PE=4 SV=1
tr|A0A2H3EE05|A0A2H3EE05_ARMGA	657268328.81036;711669119.635764;896492708.879522	1219070423.58607;837623858.343963;755628120.227363	0.805537	0.338425	0.338425	Non	Oxidative stress survival Svf1-like protein OS=Armillaria gallica OX=47427 GN=ARMGADRAFT_1049737 PE=3 SV=1
tr|A0A2H3BUA0|A0A2H3BUA0_9AGAR	1414071958.80652;1062740003.83003;1038732964.31722	776636444.044834;630857216.465719;1306907758.89004	1.29515	0.338936	0.338936	Non	Peptidylprolyl isomerase OS=Armillaria solidipes OX=1076256 GN=ARMSODRAFT_952126 PE=3 SV=1
jgi|Armosto1|270938|mRNA_AROS_10873_AROS_10873	220405402.253128;69817871.0516783;99770711.4811642	NA;71517766.8046778;73944792.9499193	1.78737	0.339415	0.339415	Non	>tr|A0A284RFJ0|A0A284RFJ0_ARMOS DNA polymerase alpha subunit B OS=Armillaria ostoyae OX=47428 GN=ARMOST_10873 PE=3 SV=1
jgi|Armme1_1|3876|g18426	3307173432.4572;4184828989.01579;4228518729.10358	4432278096.2319;4105262942.03883;4304026829.85194	0.912702	0.339458	0.339458	Non	-
tr|A0A2H3CGB1|A0A2H3CGB1_9AGAR	378854017.234197;230081529.531922;384183711.464972	269036231.412098;562871677.563448;510955288.050605	0.739554	0.33947	0.33947	Non	ER membrane protein complex subunit 2 OS=Armillaria solidipes OX=1076256 GN=ARMSODRAFT_1014131 PE=3 SV=1
jgi|Armosto1|251430|mRNA_AROS_01675_AROS_01675	254183385.013883;271745677.339151;203628428.476365	246818009.913707;261752531.622959;317105311.828477	0.883588	0.339544	0.339544	Non	>tr|A0A284QPN2|A0A284QPN2_ARMOS Related to trehalose-6-phosphate phosphatase OS=Armillaria ostoyae OX=47428 GN=ARMOST_01675 PE=3 SV=1
jgi|Armme1_1|6713|g3396	370937937.640145;686930031.103032;954292418.372826	869929520.267471;959610465.085074;810811339.384907	0.762081	0.339703	0.339703	Non	-
jgi|Armosto1|249931|mRNA_AROS_00176_AROS_00176	32014394.039898;276713510.489494;112504304.264415	215055785.839069;359289293.180867;154186286.701403	0.578194	0.339808	0.339808	Non	>tr|A0A284QKE2|A0A284QKE2_ARMOS TOG domain-containing protein OS=Armillaria ostoyae OX=47428 GN=ARMOST_00176 PE=4 SV=1 >tr|A0A2H3BR35|A0A2H3BR35_9AGAR ARM repeat-containing protein OS=Armillaria solidipes OX=1076256 GN=ARMSODRAFT_952380 PE=4 SV=1
jgi|Armosto1|268533|mRNA_AROS_09009_AROS_09009	6627557267.31783;4577131687.43128;12063157698.2925	4368320649.8561;5422101139.7818;5166249614.16378	1.55568	0.340193	0.340193	Non	>tr|A0A284RA74|A0A284RA74_ARMOS Carrier domain-containing protein OS=Armillaria ostoyae OX=47428 GN=ARMOST_09009 PE=3 SV=1
jgi|Armosto1|253094|mRNA_AROS_13113_AROS_13113	5009130545.17834;7316445325.44879;6759917506.50799	5860540788.00622;5586566398.06301;5043967252.16469	1.15732	0.340461	0.340461	Non	>tr|A0A284RLT8|A0A284RLT8_ARMOS Probable RPT2-26S proteasome regulatory subunit OS=Armillaria ostoyae OX=47428 GN=ARMOST_13113 PE=3 SV=1
tr|A0A2H3B1S4|A0A2H3B1S4_9AGAR	NA;69629725.8799892;146747905.737806	44968669.983547;63518386.7372198;29308127.2142998	2.35543	0.340515	0.340515	Non	SMAD/FHA domain-containing protein OS=Armillaria solidipes OX=1076256 GN=ARMSODRAFT_961714 PE=4 SV=1
jgi|Armosto1|260470|mRNA_AROS_18726_AROS_18726	384991773.427788;262522560.837627;461722567.030518	239718643.15803;141827485.404815;408973239.585747	1.40317	0.340633	0.340633	Non	>tr|A0A284S2J9|A0A284S2J9_ARMOS E2 ubiquitin-conjugating enzyme OS=Armillaria ostoyae OX=47428 GN=ARMOST_18726 PE=3 SV=1 >tr|A0A2H3BMA6|A0A2H3BMA6_9AGAR E2 ubiquitin-conjugating enzyme OS=Armillaria solidipes OX=1076256 GN=ARMSODRAFT_938299 PE=3 SV=1 >tr|A0A2H3DKP9|A0A2H3DKP9_ARMGA E2 ubiquitin-conjugating enzyme OS=Armillaria gallica OX=47427 GN=ARMGADRAFT_989717 PE=3 SV=1
jgi|Armme1_1|10454|g9404	NA;188917767.819612;136699169.181693	118858013.180184;118677605.137369;NA	1.37081	0.340679	0.340679	Non	-
tr|A0A2H3AKA3|A0A2H3AKA3_9AGAR	309646751.412259;553346959.203801;NA	192792460.35875;312529949.089899;208360496.192157	1.81382	0.34091	0.34091	Non	Uncharacterized protein OS=Armillaria solidipes OX=1076256 GN=ARMSODRAFT_1073100 PE=4 SV=1
jgi|Armme1_1|13664|g13479	571197476.228051;811506153.293746;610506185.807082	636245789.891586;620418104.263439;286534721.328705	1.29161	0.341617	0.341617	Non	-
tr|A0A2H3D9H7|A0A2H3D9H7_ARMGA	1000281508.13927;732244995.85878;1032345395.34357	901962368.233684;760019892.160975;739243725.161866	1.15144	0.341872	0.341872	Non	Peptidase M24 (Fragment) OS=Armillaria gallica OX=47427 GN=ARMGADRAFT_1122113 PE=4 SV=1
jgi|Armosto1|272211|mRNA_AROS_12077_AROS_12077	2444737392.47366;2245892917.54106;2079543186.83726	2783637348.75084;2704911846.67761;2098740106.92342	0.892305	0.342695	0.342695	Non	>tr|A0A284RIW7|A0A284RIW7_ARMOS Related to leukotriene-A4 hydrolase OS=Armillaria ostoyae OX=47428 GN=ARMOST_12077 PE=3 SV=1
tr|A0A2H3DBD6|A0A2H3DBD6_ARMGA	621803479.281168;1229068341.78068;386395991.450969	372603994.718237;524772200.764811;413249518.649763	1.70702	0.343126	0.343126	Non	Glutamate--cysteine ligase OS=Armillaria gallica OX=47427 GN=ARMGADRAFT_1013852 PE=3 SV=1
tr|A0A2H3CU50|A0A2H3CU50_ARMGA	3025182150.38411;1980287978.35874;3498102813.53905	3058861846.48364;1793557654.98044;1579820849.71708	1.32202	0.343753	0.343753	Non	Uncharacterized protein OS=Armillaria gallica OX=47427 GN=ARMGADRAFT_1017299 PE=3 SV=1
tr|A0A2H3BUB5|A0A2H3BUB5_9AGAR	653610063.529412;666113969.554456;409209479.663376	387380059.198287;620122657.691676;327988201.805999	1.29461	0.34394	0.34394	Non	Coatomer subunit zeta OS=Armillaria solidipes OX=1076256 GN=ARMSODRAFT_959075 PE=3 SV=1
tr|A0A2H3DWI0|A0A2H3DWI0_ARMGA	36812818.6667417;37900443.7556952;42412938.6705088	41753658.151624;NA;51580814.4067071	0.836606	0.344813	0.344813	Non	AAA-domain-containing protein OS=Armillaria gallica OX=47427 GN=ARMGADRAFT_963498 PE=4 SV=1
tr|A0A2H3E690|A0A2H3E690_ARMGA	232167741.316177;332524573.972235;267836479.525351	367471161.574678;331825892.965686;266654828.488971	0.861874	0.345664	0.345664	Non	Carboxypeptidase S OS=Armillaria gallica OX=47427 GN=ARMGADRAFT_918912 PE=3 SV=1
tr|A0A2H3BH95|A0A2H3BH95_9AGAR	1892847427.45062;1517130608.9029;1670946498.34371	1656759464.22833;1574730227.4949;589910294.47693	1.3296	0.345916	0.345916	Non	Uncharacterized protein OS=Armillaria solidipes OX=1076256 GN=ARMSODRAFT_1038639 PE=4 SV=1
tr|A0A2H3E8L6|A0A2H3E8L6_ARMGA	654727866.809702;223568504.120474;599756374.607519	149501658.502974;188212597.17155;546859215.360552	1.67092	0.346253	0.346253	Non	DNA-directed RNA polymerases I, II, and III subunit RPABC1 OS=Armillaria gallica OX=47427 GN=ARMGADRAFT_1041552 PE=3 SV=1
tr|A0A2H3E8P6|A0A2H3E8P6_ARMGA	137616826.57567;114616437.357471;247822096.741237	268080026.995196;236797144.528074;162186291.916667	0.749637	0.346338	0.346338	Non	RNase_PH domain-containing protein OS=Armillaria gallica OX=47427 GN=ARMGADRAFT_1004509 PE=3 SV=1
tr|A0A2H3DQR2|A0A2H3DQR2_ARMGA	242858005.414947;201959830.997547;354198489.30735	155040427.483896;305616499.310653;70309955.7455063	1.50483	0.348211	0.348211	Non	NPD-domain-containing protein OS=Armillaria gallica OX=47427 GN=ARMGADRAFT_1010077 PE=4 SV=1
jgi|Armme1_1|1956|g16449	116642772.298233;369236900.984158;293625640.113289	462171482.03351;186361131.988504;590114498.814257	0.62932	0.348364	0.348364	Non	-
tr|A0A2H3C670|A0A2H3C670_9AGAR	3253722111.96335;3941000852.68429;3475252973.30809	3732985960.39949;3093391261.14863;2306187689.60753	1.16834	0.348388	0.348388	Non	Methylmalonate-semialdehyde dehydrogenase (CoA acylating) OS=Armillaria solidipes OX=1076256 GN=ARMSODRAFT_949307 PE=4 SV=1
jgi|Armosto1|261562|mRNA_AROS_04964_AROS_04964	379214762.83829;307177015.948084;104184885.162144	479852242.94981;215721955.742339;1389910816.00337	0.379085	0.348445	0.348445	Non	>tr|A0A284QYU6|A0A284QYU6_ARMOS Related to serine/threonine-protein kinase OS=Armillaria ostoyae OX=47428 GN=ARMOST_04964 PE=4 SV=1
jgi|Armme1_1|5011|g19563	31624179076.5968;36780379520.8314;28574763837.9116	31664799473.6704;30509126096.0853;24205421185.1041	1.12271	0.348895	0.348895	Non	-
jgi|Armme1_1|12073|g11615	139151265.624067;336003258.104103;311074609.016928	135663756.847054;290016920.321586;81509963.0468765	1.55016	0.349788	0.349788	Non	-
tr|A0A2H3AR14|A0A2H3AR14_9AGAR	6974076284.20764;8495755273.95085;7616786515.16883	7097382180.47244;7763022810.04783;4019221839.38059	1.22283	0.350668	0.350668	Non	NADH-ubiquinone oxidoreductase OS=Armillaria solidipes OX=1076256 GN=ARMSODRAFT_944293 PE=3 SV=1
tr|A0A2H3BPP3|A0A2H3BPP3_9AGAR	203882237.400845;151036538.889962;574725413.263608	149835427.969251;161491096.125462;136084172.798394	2.07783	0.351096	0.351096	Non	RRM domain-containing protein OS=Armillaria solidipes OX=1076256 GN=ARMSODRAFT_953256 PE=4 SV=1
tr|A0A2H3E1P2|A0A2H3E1P2_ARMGA	897341987.872586;949892931.704188;607546092.868072	790654761.628471;962039692.4529;1569250272.25547	0.738959	0.351626	0.351626	Non	Proton-translocating NAD(P)(+) transhydrogenase OS=Armillaria gallica OX=47427 GN=ARMGADRAFT_1045089 PE=4 SV=1
jgi|Armme1_1|14132|g13997	243112051.615013;280312287.284142;184102201.369912	161652671.234737;179986051.517804;245934094.260246	1.20415	0.351839	0.351839	Non	-
jgi|Armosto1|253169|mRNA_AROS_13188_AROS_13188	677439597.095589;940405611.344548;698737727.971614	710387715.387027;749449470.371245;163423529.960469	1.42712	0.351999	0.351999	Non	>tr|A0A284RM05|A0A284RM05_ARMOS MICOS complex subunit MIC60 OS=Armillaria ostoyae OX=47428 GN=ARMOST_13188 PE=3 SV=1
tr|A0A2H3CPY4|A0A2H3CPY4_9AGAR	2284027766.31201;2365305055.23222;1859198022.97375	1948131187.49184;2699593808.38588;3099701720.41889	0.840089	0.352656	0.352656	Non	P-loop containing nucleoside triphosphate hydrolase protein OS=Armillaria solidipes OX=1076256 GN=ARMSODRAFT_926940 PE=3 SV=1
jgi|Armme1_1|9820|g8502	185565506.376098;171480313.18392;59586151.5477242	278517088.413644;186354566.509132;134426514.060096	0.6952	0.353181	0.353181	Non	-
tr|A0A2H3EBG4|A0A2H3EBG4_ARMGA	22249874294.167;20217599779.0552;21629451036.8025	18407837105.0002;27958437359.8678;36655879752.1035	0.772046	0.353704	0.353704	Non	60S ribosomal protein L7 OS=Armillaria gallica OX=47427 GN=ARMGADRAFT_963001 PE=3 SV=1
tr|A0A2H3E4B9|A0A2H3E4B9_ARMGA	2121133342.82979;2125720192.98562;2191559335.42401	2359930542.50667;950615758.344744;1667148233.9738	1.29345	0.353961	0.353961	Non	Peroxidase OS=Armillaria gallica OX=47427 GN=ARMGADRAFT_964116 PE=3 SV=1
jgi|Armme1_1|4883|g19437	916954354.51767;1230589515.50923;702996107.287383	884480064.837874;1218946900.29895;1455496444.34473	0.800956	0.354726	0.354726	Non	-
tr|A0A2H3DRU1|A0A2H3DRU1_ARMGA	89185458.9951164;105173150.974184;NA	83841085.7695251;32641593.7962744;NA	1.66856	0.354865	0.354865	Non	NAD-P-binding protein OS=Armillaria gallica OX=47427 GN=ARMGADRAFT_965983 PE=4 SV=1
tr|A0A2H3E5U7|A0A2H3E5U7_ARMGA	1025533700.42581;1306528109.27394;924068311.52188	1047404668.36302;861193929.29125;929538143.510543	1.14728	0.355189	0.355189	Non	Phosphoserine transaminase OS=Armillaria gallica OX=47427 GN=ARMGADRAFT_923193 PE=3 SV=1
tr|A0A2H3ASV6|A0A2H3ASV6_9AGAR	2032877692.92691;3196386312.55915;1280214230.39437	2520500718.1751;2308619511.75331;4456459361.65631	0.701031	0.355451	0.355451	Non	Dolichyl-diphosphooligosaccharide--protein glycosyltransferase subunit 2 (Fragment) OS=Armillaria solidipes OX=1076256 GN=ARMSODRAFT_842457 PE=3 SV=1
tr|A0A2H3BUD3|A0A2H3BUD3_9AGAR	23351926710.0527;25155409763.7031;25607400495.1916	22846971006.4854;24578528578.9031;8627393011.6507	1.32223	0.355457	0.355457	Non	Phosphoglucomutase OS=Armillaria solidipes OX=1076256 GN=ARMSODRAFT_933181 PE=3 SV=1
jgi|Armme1_1|13665|g13480	39434067359.0211;38002922827.9343;37909962201.3585	33663807952.7785;52243489010.82;50694327342.313	0.844404	0.355924	0.355924	Non	-
tr|A0A2H3EAA3|A0A2H3EAA3_ARMGA	NA;202576306.666486;588487248.857252	65360180.2137994;163769317.467721;55145981.8960322	4.1741	0.356808	0.356808	Non	VWFA domain-containing protein OS=Armillaria gallica OX=47427 GN=ARMGADRAFT_1052502 PE=3 SV=1
jgi|Armme1_1|12617|g12265	1684885208.07671;3291779917.69426;2501590122.19402	2726896539.48374;2648645688.45526;5160964325.43297	0.709747	0.35682	0.35682	Non	-
tr|A0A2H3DR48|A0A2H3DR48_ARMGA	860352861.142999;2986264183.5813;593472668.544006	612024951.595533;456379602.141445;678571012.93619	2.54159	0.35737	0.35737	Non	V-type proton ATPase subunit OS=Armillaria gallica OX=47427 GN=ARMGADRAFT_987524 PE=3 SV=1
jgi|Armme1_1|1414|g15880	1216119159.71521;1223864326.39353;569428404.846432	456795087.387534;869663397.681779;865333897.451101	1.37304	0.357965	0.357965	Non	-
tr|A0A2H3EJJ3|A0A2H3EJJ3_ARMGA	148805021.226569;240577628.258916;NA	120734338.828444;123273440.698121;NA	1.59578	0.35832	0.35832	Non	Cytochrome b5 OS=Armillaria gallica OX=47427 GN=ARMGADRAFT_277508 PE=3 SV=1
tr|A0A2H3C4B9|A0A2H3C4B9_9AGAR	96695064.6690628;142237749.796929;135052942.055963	126994771.520236;133909517.281576;194030156.519769	0.822065	0.358765	0.358765	Non	NAD(P)-binding protein OS=Armillaria solidipes OX=1076256 GN=ARMSODRAFT_903261 PE=4 SV=1
tr|A0A2H3E1W6|A0A2H3E1W6_ARMGA	169779075.504006;101926645.990358;74277560.1871274	63171735.0105881;96190838.286545;NA	1.44736	0.359047	0.359047	Non	Glyco_hydro_79C domain-containing protein OS=Armillaria gallica OX=47427 GN=ARMGADRAFT_957820 PE=4 SV=1
jgi|Armme1_1|2762|g17277	2642893428.52502;3974866983.58832;3278225032.77117	NA;88771846.5956163;2654776505.44383	2.40467	0.35909	0.35909	Non	-
tr|A0A2H3E0B5|A0A2H3E0B5_ARMGA	490852824.995226;213440689.559339;1765098226.38626	244472602.853382;366563844.325601;167015123.893448	3.17381	0.359127	0.359127	Non	Eukaryotic type KH-domain (KH-domain type I) OS=Armillaria gallica OX=47427 GN=ARMGADRAFT_963333 PE=4 SV=1
tr|A0A2H3CLY0|A0A2H3CLY0_9AGAR	942765448.44436;829480021.82319;534582398.494225	638843779.250716;1071486233.59253;1792673841.33042	0.658528	0.360282	0.360282	Non	SAC domain-containing protein OS=Armillaria solidipes OX=1076256 GN=ARMSODRAFT_875011 PE=4 SV=1
tr|A0A2H3DH05|A0A2H3DH05_ARMGA	5473679426.61875;7175536601.11996;6127911698.30178	8556947035.70573;5587222946.00026;7950876054.10762	0.849834	0.360413	0.360413	Non	Peptide chain release factor eRF/aRF subunit 1 OS=Armillaria gallica OX=47427 GN=ARMGADRAFT_1016693 PE=3 SV=1
tr|A0A2H3DN55|A0A2H3DN55_ARMGA	200691417.128018;97755427.5031239;75851083.2757591	66919875.9089158;NA;91556816.4433437	1.57457	0.360556	0.360556	Non	Uncharacterized protein OS=Armillaria gallica OX=47427 GN=ARMGADRAFT_1011167 PE=3 SV=1
jgi|Armosto1|250392|mRNA_AROS_00637_AROS_00637	4025311230.80334;5054299867.54481;4135561424.52764	4468631905.66694;4671272918.74233;7216581281.12096	0.807947	0.360718	0.360718	Non	>tr|A0A284QLN7|A0A284QLN7_ARMOS Eukaryotic translation initiation factor 3 subunit C OS=Armillaria ostoyae OX=47428 GN=NIP1 PE=3 SV=1
tr|A0A2H3CA89|A0A2H3CA89_9AGAR	3621123726.49858;3730638538.38089;3976858897.83264	3672456416.65032;4107363895.43803;5568291918.30026	0.848706	0.361067	0.361067	Non	Nop-domain-containing protein OS=Armillaria solidipes OX=1076256 GN=ARMSODRAFT_512054 PE=3 SV=1
tr|A0A2H3DYQ9|A0A2H3DYQ9_ARMGA	3891479692.60865;2633031631.45699;3515863371.17311	2535926279.99493;3383979378.17562;2696698454.69499	1.16524	0.362013	0.362013	Non	UDP-glucose 4-epimerase OS=Armillaria gallica OX=47427 GN=ARMGADRAFT_982390 PE=4 SV=1
tr|A0A2H3BYZ9|A0A2H3BYZ9_9AGAR	2524457090.05433;2548846674.84804;4319502638.38684	2738984406.6408;2282226284.67585;2281683169.12834	1.28618	0.362134	0.362134	Non	Putative RPS17B-ribosomal protein S17.e.B OS=Armillaria solidipes OX=1076256 GN=ARMSODRAFT_421714 PE=3 SV=1 >tr|A0A2H3EUP7|A0A2H3EUP7_ARMGA Putative RPS17B-ribosomal protein S17.e.B OS=Armillaria gallica OX=47427 GN=ARMGADRAFT_978132 PE=3 SV=1
tr|A0A2H3DG86|A0A2H3DG86_ARMGA	106521571.68761;136217104.302879;87016346.1158852	72552461.1722512;80479646.1481447;116211487.170566	1.22475	0.36223	0.36223	Non	DUF590-domain-containing protein OS=Armillaria gallica OX=47427 GN=ARMGADRAFT_966178 PE=4 SV=1
jgi|Armme1_1|379|g14739	6621460158.51625;8554600678.71317;18420087113.4546	7413110053.97779;6546570791.91043;6819463905.12	1.61682	0.362694	0.362694	Non	-
jgi|Armme1_1|6549|g3027	231679972.61205;456512242.115325;221259157.47275	508078314.841187;NA;345165390.181116	0.710584	0.362839	0.362839	Non	-
tr|A0A2H3C3G6|A0A2H3C3G6_9AGAR	2954404879.04577;2672061746.86057;2873886723.59339	3023951364.47034;2302382306.34944;169741852.39775	1.54662	0.362848	0.362848	Non	MICOS complex subunit MIC60 OS=Armillaria solidipes OX=1076256 GN=ARMSODRAFT_950175 PE=3 SV=1
tr|A0A2H3AVJ8|A0A2H3AVJ8_9AGAR	8866212382.29807;4521088444.8005;8512084800.58173	4444005131.53352;7355963088.95263;4886009191.23267	1.31244	0.363616	0.363616	Non	GroES-like protein OS=Armillaria solidipes OX=1076256 GN=ARMSODRAFT_653351 PE=4 SV=1
jgi|Armme1_1|1149|g15593	338557208.979752;596980626.680625;85790763.7762249	170619342.842289;166126324.562449;NA	2.02196	0.363844	0.363844	Non	-
tr|A0A2H3E2I5|A0A2H3E2I5_ARMGA	170520890.408198;178373632.027506;297686679.89979	144864969.160638;118920527.874151;222762907.983602	1.32891	0.363853	0.363853	Non	PIN domain-like protein OS=Armillaria gallica OX=47427 GN=ARMGADRAFT_1078644 PE=4 SV=1
jgi|Armosto1|252601|mRNA_AROS_12633_AROS_12633	2409933063.06464;3013204970.93167;2490528722.26404	2906861427.38178;2645034674.80038;5232676083.89412	0.733795	0.364714	0.364714	Non	>tr|A0A284RKH8|A0A284RKH8_ARMOS Probable Serine/threonine-protein kinase gad8 OS=Armillaria ostoyae OX=47428 GN=ARMOST_12633 PE=4 SV=1 >tr|A0A2H3DIR7|A0A2H3DIR7_ARMGA Pkinase-domain-containing protein OS=Armillaria gallica OX=47427 GN=ARMGADRAFT_996818 PE=4 SV=1
jgi|Armme1_1|11093|g10299	1881466157.68767;1716884737.99405;1721164215.39674	2046999115.88094;1808198673.98112;4734417500.8173	0.619296	0.365141	0.365141	Non	-
tr|A0A2H3ANW7|A0A2H3ANW7_9AGAR	169895936.756036;200454669.624035;NA	NA;286077632.698084;661273704.362645	0.390933	0.365696	0.365696	Non	60S ribosomal protein L39 (Fragment) OS=Armillaria solidipes OX=1076256 GN=ARMSODRAFT_897952 PE=3 SV=1 >tr|A0A2H3DVG0|A0A2H3DVG0_ARMGA 60S ribosomal protein L39 (Fragment) OS=Armillaria gallica OX=47427 GN=ARMGADRAFT_920065 PE=3 SV=1
tr|A0A2H3EB83|A0A2H3EB83_ARMGA	124741765.156332;112134522.326679;35844128.9186598	16089492.4338324;76015120.1748425;NA	1.97399	0.365807	0.365807	Non	WD40 repeat-like protein OS=Armillaria gallica OX=47427 GN=ARMGADRAFT_978909 PE=4 SV=1
tr|A0A2H3DFG8|A0A2H3DFG8_ARMGA	87676424.5667253;113147303.782793;107035922.045507	99364072.1903251;161707756.944755;113206079.805913	0.822543	0.366804	0.366804	Non	Pyruvate dehydrogenase OS=Armillaria gallica OX=47427 GN=ARMGADRAFT_139956 PE=4 SV=1
jgi|Armme1_1|3162|g17695	1105609062.68657;1238395538.58994;1054831715.38903	960714815.094836;1211987492.1641;820601135.55674	1.13548	0.368112	0.368112	Non	-
tr|A0A2H3EFI4|A0A2H3EFI4_ARMGA	NA;78376474.8191508;76448295.0090682	63044541.7815473;279833861.814833;114833708.494604	0.507387	0.369144	0.369144	Non	NAD(P)-binding protein OS=Armillaria gallica OX=47427 GN=ARMGADRAFT_490909 PE=4 SV=1
tr|A0A2H3CV34|A0A2H3CV34_ARMGA	29401274826.0207;23161471252.675;26508411240.6622	18804752145.9784;29497385724.7826;17095506640.1867	1.20908	0.36926	0.36926	Non	Acetyl-CoA hydrolase OS=Armillaria gallica OX=47427 GN=ARMGADRAFT_1017770 PE=3 SV=1
tr|A0A2H3EH39|A0A2H3EH39_ARMGA	743796464.552788;689612100.571792;410398709.984487	597167699.94801;713470643.409927;1091496207.0502	0.76757	0.369707	0.369707	Non	Sec7-domain-containing protein OS=Armillaria gallica OX=47427 GN=ARMGADRAFT_955273 PE=4 SV=1
tr|A0A2H3E856|A0A2H3E856_ARMGA	330417568.729642;534132133.158961;358129700.456176	400460213.957794;486206574.930727;592600986.921704	0.826544	0.370217	0.370217	Non	DEAD-domain-containing protein OS=Armillaria gallica OX=47427 GN=ARMGADRAFT_1041478 PE=3 SV=1
jgi|Armme1_1|8731|g6788	731703865.429654;995207896.459935;1261570838.02411	1080420783.13529;758641141.492749;354054284.864743	1.36266	0.370408	0.370408	Non	-
jgi|Armme1_1|1434|g15900	1111909408.4482;2059108796.03017;1422142897.10165	1489694315.16208;1800188789.14666;3638921291.15946	0.662908	0.370937	0.370937	Non	-
tr|A0A2H3BM06|A0A2H3BM06_9AGAR	7323135763.09812;8912476813.79832;8653338358.37309	7860270930.82522;10023517358.0007;9491777959.53422	0.909167	0.371137	0.371137	Non	Stomatin family protein OS=Armillaria solidipes OX=1076256 GN=ARMSODRAFT_959741 PE=3 SV=1
jgi|Armme1_1|11719|g11168	121738939.071554;NA;85936171.8504219	117631184.871706;NA;141069161.033131	0.802763	0.371591	0.371591	Non	-
jgi|Armme1_1|4467|g19015	NA;67099773.7840853;141466476.757151	101096065.096412;213115460.431455;159735839.868748	0.660093	0.373126	0.373126	Non	-
jgi|Armme1_1|10432|g9380	178782472.834339;115693268.233734;160000813.071761	274015711.017096;215498729.443674;120018096.25873	0.745615	0.374218	0.374218	Non	-
jgi|Armosto1|251252|mRNA_AROS_01497_AROS_01497	379926092.198475;469282095.257625;469366877.216874	216345759.722248;361534687.126263;479183495.566559	1.24739	0.374637	0.374637	Non	>tr|A0A284QP50|A0A284QP50_ARMOS Related to vesicular integral-membrane protein VIP36 OS=Armillaria ostoyae OX=47428 GN=ARMOST_01497 PE=4 SV=1
tr|A0A2H3BSG1|A0A2H3BSG1_9AGAR	452750975.909351;507151314.920998;865022247.106887	579495959.828097;762252155.147626;1958920195.95394	0.552895	0.374751	0.374751	Non	Aldehyde dehydrogenase OS=Armillaria solidipes OX=1076256 GN=ARMSODRAFT_959124 PE=3 SV=1
jgi|Armosto1|251384|mRNA_AROS_01629_AROS_01629	1733408032.28929;2270151635.42267;1229477198.79063	2087231867.76191;1741821677.52511;2552434096.38369	0.820034	0.375332	0.375332	Non	>tr|A0A284QPE9|A0A284QPE9_ARMOS Related to actin interacting protein 1 OS=Armillaria ostoyae OX=47428 GN=ARMOST_01629 PE=4 SV=1
tr|A0A2H3CG66|A0A2H3CG66_ARMGA	591622790.713345;697057845.664167;519937728.164385	594759147.312984;649693576.785431;990403048.053704	0.809277	0.375385	0.375385	Non	Mannose-P-dolichol utilization defect 1 protein OS=Armillaria gallica OX=47427 GN=ARMGADRAFT_1068777 PE=4 SV=1
jgi|Armme1_1|8449|g6347	1841225239.59724;3880113872.65471;1868701479.25162	1062740022.21899;3056558921.86888;269777953.648084	1.7293	0.376901	0.376901	Non	-
jgi|Armosto1|256684|mRNA_AROS_16703_AROS_16703	47111851.6174111;270660840.285369;245459215.535535	107771454.421953;108461719.233754;NA	1.7365	0.37698	0.37698	Non	>tr|A0A284RWY0|A0A284RWY0_ARMOS Related to dehydrogenases and related proteins OS=Armillaria ostoyae OX=47428 GN=ARMOST_16703 PE=4 SV=1
tr|A0A2H3EK35|A0A2H3EK35_ARMGA	4471213121.15891;5509451059.48196;3176802901.01877	5848182296.95758;4328292276.32276;5442405950.34835	0.842408	0.377632	0.377632	Non	ATP-dependent 6-phosphofructokinase OS=Armillaria gallica OX=47427 GN=ARMGADRAFT_978997 PE=3 SV=1
jgi|Armosto1|268974|mRNA_AROS_09450_AROS_09450	98442902.5255159;94368814.4127208;103021620.568568	46571665.5013156;88857197.8274588;NA	1.45628	0.379402	0.379402	Non	>tr|A0A284RBH6|A0A284RBH6_ARMOS Uncharacterized protein OS=Armillaria ostoyae OX=47428 GN=ARMOST_09450 PE=4 SV=1
jgi|Armosto1|254076|mRNA_AROS_14095_AROS_14095	3701453134.9594;4344952539.38946;5060045187.69009	4666367762.44514;3601231090.61175;2931293202.22369	1.17033	0.379656	0.379656	Non	>tr|A0A284RPN2|A0A284RPN2_ARMOS Related to Estradiol 17 beta-dehydrogenase 4 OS=Armillaria ostoyae OX=47428 GN=ARMOST_14095 PE=4 SV=1
jgi|Armosto1|268209|mRNA_AROS_08685_AROS_08685	1108860854.04741;903256947.657857;994954747.692913	801912715.518033;1110419526.27147;504516845.414896	1.24421	0.380275	0.380275	Non	>tr|A0A284R9E9|A0A284R9E9_ARMOS Related to ATPase GET3 OS=Armillaria ostoyae OX=47428 GN=ARMOST_08685 PE=4 SV=1
tr|A0A2H3EGT4|A0A2H3EGT4_ARMGA	194137025.166319;119980576.294989;NA	NA;44547434.0903717;136324413.195249	1.73669	0.380377	0.380377	Non	Raptor_N domain-containing protein OS=Armillaria gallica OX=47427 GN=ARMGADRAFT_371903 PE=3 SV=1
jgi|Armme1_1|14272|g14148	1754697103.85481;1818523161.59374;1641605226.22896	1498715111.54794;1871358585.5446;996805454.629884	1.19418	0.380938	0.380938	Non	-
jgi|Armosto1|264796|mRNA_AROS_06772_AROS_06772	29721881130.5037;31427048922.9637;18403988362.3828	15357003767.3;26525849760.7876;22188603053.5082	1.24163	0.381601	0.381601	Non	>tr|A0A284R3Z3|A0A284R3Z3_ARMOS Uncharacterized protein OS=Armillaria ostoyae OX=47428 GN=ARMOST_06772 PE=4 SV=1
tr|A0A2H3BXF2|A0A2H3BXF2_9AGAR	122064118.207638;58325003.2236083;47256066.1703701	53872196.0163978;118946789.791641;236456610.604324	0.556215	0.381953	0.381953	Non	ARM repeat-containing protein OS=Armillaria solidipes OX=1076256 GN=ARMSODRAFT_878724 PE=4 SV=1
tr|A0A2H3DTI9|A0A2H3DTI9_ARMGA	204822208.341089;272978628.677028;162394853.150504	217500421.659639;255620373.889041;848420973.512524	0.484431	0.381953	0.381953	Non	Uncharacterized protein OS=Armillaria gallica OX=47427 GN=ARMGADRAFT_960220 PE=3 SV=1
jgi|Armosto1|257919|mRNA_AROS_03624_AROS_03624	2882662232.14717;2638996233.70841;3715539815.91862	3485906347.39059;3144405035.87298;3727930358.19416	0.891773	0.383696	0.383696	Non	>tr|A0A284QV25|A0A284QV25_ARMOS Probable asparagine synthase OS=Armillaria ostoyae OX=47428 GN=ARMOST_03624 PE=4 SV=1 >tr|A0A2H3C9S2|A0A2H3C9S2_9AGAR Asparagine synthase OS=Armillaria solidipes OX=1076256 GN=ARMSODRAFT_901417 PE=4 SV=1
tr|A0A2H3DCJ8|A0A2H3DCJ8_ARMGA	195198938.282595;171252137.124637;142390856.657404	161454213.714248;169015135.486351;80518971.4098505	1.23809	0.383773	0.383773	Non	Uncharacterized protein OS=Armillaria gallica OX=47427 GN=ARMGADRAFT_931549 PE=3 SV=1
tr|A0A2H3C727|A0A2H3C727_9AGAR	64466763.7287094;174062305.433695;NA	NA;26000611.4109873;60427667.0208847	2.75985	0.383897	0.383897	Non	U2 small nuclear ribonucleoprotein A' OS=Armillaria solidipes OX=1076256 GN=ARMSODRAFT_949019 PE=3 SV=1
jgi|Armme1_1|5276|g19825	2495394204.76679;3222406389.49487;1773978505.20329	2673132593.02397;3055771064.34418;3162764824.59328	0.842562	0.38397	0.38397	Non	-
tr|A0A2H3E4D0|A0A2H3E4D0_ARMGA	454610594.093833;425528335.118021;331275945.039295	570926203.261523;473430152.071836;371663905.954199	0.855507	0.38458	0.38458	Non	Methylmalonate-semialdehyde dehydrogenase (CoA acylating) OS=Armillaria gallica OX=47427 GN=ARMGADRAFT_414776 PE=4 SV=1
tr|A0A2H3ENC7|A0A2H3ENC7_ARMGA	322547217.451603;228596383.602207;NA	233873167.099988;272473959.438257;110822895.069113	1.33953	0.384757	0.384757	Non	Uncharacterized protein OS=Armillaria gallica OX=47427 GN=ARMGADRAFT_915064 PE=4 SV=1
tr|A0A2H3E7V7|A0A2H3E7V7_ARMGA	40219070.1172246;43857840.4473475;NA	NA;46383142.1229236;66986229.8550204	0.741619	0.384829	0.384829	Non	Uncharacterized protein OS=Armillaria gallica OX=47427 GN=ARMGADRAFT_911598 PE=4 SV=1
jgi|Armme1_1|5865|g1659	3427286475.84833;2932182454.44259;5633004931.4813	3736504070.98997;2875548655.56897;2589791478.09461	1.30327	0.385228	0.385228	Non	>jgi|Armosto1|264715|mRNA_AROS_06691_AROS_06691 >tr|A0A284R3Q9|A0A284R3Q9_ARMOS Probable 60S ribosomal protein L23 OS=Armillaria ostoyae OX=47428 GN=ARMOST_06691 PE=3 SV=1 >tr|A0A2H3B8C4|A0A2H3B8C4_9AGAR 60S ribosomal protein L17/L23 OS=Armillaria solidipes OX=1076256 GN=ARMSODRAFT_917239 PE=3 SV=1 >tr|A0A2H3ECI9|A0A2H3ECI9_ARMGA 60S ribosomal protein L17/L23 OS=Armillaria gallica OX=47427 GN=ARM…
tr|A0A2H3CF47|A0A2H3CF47_9AGAR	501070563.161875;325102847.412416;344305547.116447	447855478.169139;395688310.822025;527315659.076416	0.853829	0.385736	0.385736	Non	Alpha-amylase OS=Armillaria solidipes OX=1076256 GN=ARMSODRAFT_1029121 PE=3 SV=1
tr|A0A2H3CAE9|A0A2H3CAE9_9AGAR	902778576.553995;890727279.841118;809403658.726538	756493005.715193;1062622836.43965;1344505380.99782	0.822763	0.385917	0.385917	Non	Vacuolar protein sorting-associated protein 35 OS=Armillaria solidipes OX=1076256 GN=ARMSODRAFT_952842 PE=3 SV=1
tr|A0A2H3EAQ5|A0A2H3EAQ5_ARMGA	1382773466.95841;1544831983.11755;1388439382.76099	2152993473.41488;1961896546.09142;1181250019.31515	0.814942	0.386522	0.386522	Non	GMP synthase [glutamine-hydrolyzing] OS=Armillaria gallica OX=47427 GN=ARMGADRAFT_1049241 PE=3 SV=1
tr|A0A2H3D8F3|A0A2H3D8F3_ARMGA	211920259.170929;NA;131215207.526264	2753417680.85819;168936349.733881;340817038.998044	0.157731	0.386701	0.386701	Non	NAD(P)-binding protein OS=Armillaria gallica OX=47427 GN=ARMGADRAFT_1014716 PE=4 SV=1
tr|A0A2H3DRL9|A0A2H3DRL9_ARMGA	4642948352.40343;4956624501.81687;4000124189.70416	4694693063.09677;4163039160.51685;1875196417.65004	1.2671	0.38694	0.38694	Non	NAD(P)-binding protein OS=Armillaria gallica OX=47427 GN=ARMGADRAFT_987875 PE=4 SV=1
tr|A0A2H3DXV6|A0A2H3DXV6_ARMGA	5344115864.58517;5008664655.68831;4952027761.14375	5776196341.79836;5633640885.16386;4854898059.83997	0.940981	0.387034	0.387034	Non	Actin-related protein 2/3 complex subunit OS=Armillaria gallica OX=47427 GN=ARMGADRAFT_1012825 PE=3 SV=1
jgi|Armme1_1|5643|g20177	209938698.810415;89268879.3333195;557120649.994758	762149045.049132;361961443.285476;312805008.724776	0.595949	0.387568	0.387568	Non	-
jgi|Armosto1|257152|mRNA_AROS_02857_AROS_02857	25260829857.3475;23606214413.8379;26189552106.5302	26430933410.5903;22563582959.4819;14067276437.8321	1.19021	0.388204	0.388204	Non	>tr|A0A284QT31|A0A284QT31_ARMOS Related to ADH1-alcohol dehydrogenase I OS=Armillaria ostoyae OX=47428 GN=ARMOST_02857 PE=4 SV=1 >tr|A0A2H3BV42|A0A2H3BV42_9AGAR GroES-like protein OS=Armillaria solidipes OX=1076256 GN=ARMSODRAFT_958793 PE=4 SV=1
jgi|Armme1_1|3078|g17609	931434987.921423;386209997.323767;498313470.273089	305732831.109805;567664477.505375;383219469.042914	1.44512	0.388345	0.388345	Non	-
jgi|Armme1_1|721|g15106	NA;112070472.90653;86673598.5124209	126679043.64673;107398111.575408;NA	0.849054	0.390251	0.390251	Non	-
tr|A0A2H3BPU3|A0A2H3BPU3_9AGAR	232655510.020303;224805458.54711;213916049.725802	103297139.414563;265921611.024499;142450543.315046	1.31213	0.390841	0.390841	Non	Usp domain-containing protein (Fragment) OS=Armillaria solidipes OX=1076256 GN=ARMSODRAFT_954476 PE=4 SV=1
jgi|Armme1_1|1389|g15855	1428755829.17033;1317496572.47453;1437670402.16768	1517388160.06669;1190846648.58464;843111660.742034	1.17812	0.392376	0.392376	Non	-
tr|A0A2H3DLN0|A0A2H3DLN0_ARMGA	1052919880.79291;596780472.242658;314953888.710683	445690487.036531;424005223.355632;397345604.377976	1.55058	0.392519	0.392519	Non	Glycerol dehydrogenase OS=Armillaria gallica OX=47427 GN=ARMGADRAFT_964882 PE=3 SV=1
jgi|Armme1_1|2203|g16706	586745103.672081;569519437.791541;898154515.441773	763267623.800979;663507345.385177;1590871907.9724	0.680802	0.392864	0.392864	Non	-
tr|A0A2H3BXG7|A0A2H3BXG7_9AGAR	480929780.420654;456872520.103666;270739447.863784	342249014.879794;370588483.180945;276708889.097344	1.22131	0.393279	0.393279	Non	Protein serine/threonine phosphatase 2C OS=Armillaria solidipes OX=1076256 GN=ARMSODRAFT_952789 PE=3 SV=1
tr|A0A2H3EIJ3|A0A2H3EIJ3_ARMGA	385159443.919831;1626294839.37015;84518443.1270012	1012403978.38585;1431143193.61826;NA	0.571839	0.394066	0.394066	Non	6-phosphogluconate dehydrogenase, decarboxylating OS=Armillaria gallica OX=47427 GN=ARMGADRAFT_1006929 PE=3 SV=1
jgi|Armme1_1|13213|g12965	3962358582.42702;3319961662.56002;3787724538.46641	NA;5777753157.3903;4011894507.27652	0.753861	0.395061	0.395061	Non	-
jgi|Armme1_1|5376|g19926	79465651.3805971;NA;99287748.9490099	NA;114291864.916536;245069228.831569	0.49742	0.395064	0.395064	Non	-
jgi|Armme1_1|8946|g7125	362290204.989904;258015082.894609;478621062.510411	389752528.64777;297632876.393689;121813893.22522	1.35804	0.39602	0.39602	Non	-
jgi|Armme1_1|12616|g12264	NA;167985616.697014;141269137.227884	328799007.468467;171431231.895432;147087182.974344	0.716622	0.396461	0.396461	Non	-
jgi|Armme1_1|5508|g20054	6491896596.48266;6067881941.41012;4726437520.31813	4391323680.64006;8250837927.42482;9978264763.16517	0.764186	0.397125	0.397125	Non	-
tr|A0A2H3C5B8|A0A2H3C5B8_9AGAR	620380820.560799;349869957.566463;614764565.122851	550088163.61017;569522508.167794;817465998.377785	0.818251	0.397563	0.397563	Non	ARM repeat-containing protein OS=Armillaria solidipes OX=1076256 GN=ARMSODRAFT_228342 PE=4 SV=1
tr|A0A2H3E8Q4|A0A2H3E8Q4_ARMGA	231608839.676032;405112582.445378;169057658.836031	245356640.899197;324334681.00166;752072562.353912	0.609624	0.397628	0.397628	Non	N1221-domain-containing protein OS=Armillaria gallica OX=47427 GN=ARMGADRAFT_1006055 PE=4 SV=1
tr|A0A2H3E6W4|A0A2H3E6W4_ARMGA	533903494.058385;286036704.210001;166886924.01409	258590149.197264;242443456.788427;136276365.115878	1.54843	0.397931	0.397931	Non	DUF1688-domain-containing protein OS=Armillaria gallica OX=47427 GN=ARMGADRAFT_978079 PE=4 SV=1
tr|A0A2H3E809|A0A2H3E809_ARMGA	42859118.2283088;82311511.0695837;NA	37855772.0332909;106039057.3453;181429547.704735	0.577135	0.398112	0.398112	Non	CLASP_N domain-containing protein OS=Armillaria gallica OX=47427 GN=ARMGADRAFT_980801 PE=3 SV=1
tr|A0A2H3D315|A0A2H3D315_ARMGA	928081578.080554;979195541.422569;838796862.296358	1106400676.72659;1346711128.88786;800300822.022511	0.84406	0.398132	0.398132	Non	Pkinase_fungal domain-containing protein OS=Armillaria gallica OX=47427 GN=ARMGADRAFT_1167431 PE=4 SV=1
tr|A0A2H3E5I2|A0A2H3E5I2_ARMGA	186830656.452425;55863103.6366132;181734127.018704	197871168.723993;237755704.51646;137777867.596221	0.740189	0.398507	0.398507	Non	J domain-containing protein OS=Armillaria gallica OX=47427 GN=ARMGADRAFT_1005123 PE=4 SV=1
tr|A0A2H3D5C6|A0A2H3D5C6_ARMGA	327053997.040771;443462172.759871;241434527.767583	627333243.062349;301854479.630209;408516782.831723	0.756483	0.398678	0.398678	Non	Uncharacterized protein OS=Armillaria gallica OX=47427 GN=ARMGADRAFT_672704 PE=3 SV=1
tr|A0A2H3D451|A0A2H3D451_ARMGA	1116126575.36929;507471562.021745;2102600752.88849	4340807220.8792;1571907071.36473;1115688415.01348	0.530163	0.398684	0.398684	Non	Uncharacterized protein OS=Armillaria gallica OX=47427 GN=ARMGADRAFT_934627 PE=4 SV=1
jgi|Armosto1|269872|mRNA_AROS_09978_AROS_09978	277636930.203962;143078398.43639;69645274.3948518	84361585.7209897;100340221.249967;111435508.081093	1.65586	0.399247	0.399247	Non	>tr|A0A284RD01|A0A284RD01_ARMOS Related to dihydroxyacetone kinase OS=Armillaria ostoyae OX=47428 GN=ARMOST_09978 PE=3 SV=1 >tr|A0A2H3BA91|A0A2H3BA91_9AGAR Dihydroxyacetone kinase OS=Armillaria solidipes OX=1076256 GN=ARMSODRAFT_1026977 PE=3 SV=1
tr|A0A2H3E5V9|A0A2H3E5V9_ARMGA	498850199.373299;709307297.267753;527571652.059727	603464215.825345;524266658.853129;178714831.220276	1.32859	0.400519	0.400519	Non	Arginosuccinase OS=Armillaria gallica OX=47427 GN=ARMGADRAFT_1044859 PE=3 SV=1
tr|A0A2H3CRM6|A0A2H3CRM6_ARMGA	82890194.1574847;168085693.915998;218506790.354022	68959477.9717603;139562395.021301;NA	1.50099	0.400824	0.400824	Non	Importin-13 OS=Armillaria gallica OX=47427 GN=ARMGADRAFT_1128612 PE=3 SV=1
jgi|Armme1_1|7810|g5280	160846811.109691;114780563.996604;126479058.823847	188877434.727283;NA;494366688.647781	0.39235	0.402416	0.402416	Non	-
tr|A0A2H3BFM1|A0A2H3BFM1_9AGAR	709601846.023925;436216582.105463;376212233.111673	357458077.586366;538323350.189658;254210375.931893	1.32351	0.402784	0.402784	Non	Cytochrome b5 OS=Armillaria solidipes OX=1076256 GN=ARMSODRAFT_963934 PE=4 SV=1
jgi|Armme1_1|5986|g1869	1679956711.79544;1021628282.27159;1285199650.08112	1245591564.96052;1124272687.74745;1006799455.13904	1.18069	0.403661	0.403661	Non	-
jgi|Armosto1|262394|mRNA_AROS_05796_AROS_05796	848006215.819799;962622753.958894;819062909.369624	835235537.367426;944181588.559691;1141598341.81426	0.900266	0.404445	0.404445	Non	>tr|A0A284R179|A0A284R179_ARMOS Related to O-succinylhomoserine (Thiol)-lyase OS=Armillaria ostoyae OX=47428 GN=ARMOST_05796 PE=3 SV=1
jgi|Armme1_1|2530|g17046	1187259511.38773;726920887.808856;2496708565.41741	797267005.379312;874981435.973507;1070126823.74996	1.60842	0.404467	0.404467	Non	-
tr|A0A2H3CMI6|A0A2H3CMI6_ARMGA	38560656523.1947;48781639621.3377;39893743785.046	42478930181.0477;43470695473.2812;71970016887.7729	0.805701	0.404524	0.404524	Non	Uncharacterized protein OS=Armillaria gallica OX=47427 GN=ARMGADRAFT_1019243 PE=3 SV=1
jgi|Armme1_1|2058|g16555	102522884.498573;236194246.067437;111289108.215769	147057022.682404;218518849.955025;228264413.071576	0.75779	0.404932	0.404932	Non	-
tr|A0A2H3BI64|A0A2H3BI64_9AGAR	1467624897.7804;1332988525.97319;1175780074.24789	1198412799.86243;1508353231.03889;2353515047.78792	0.785805	0.406359	0.406359	Non	Uncharacterized protein OS=Armillaria solidipes OX=1076256 GN=ARMSODRAFT_940305 PE=4 SV=1
tr|A0A2H3CC09|A0A2H3CC09_ARMGA	54289672.9540716;NA;100232901.43129	80315758.5419283;86447666.8977502;176961076.323236	0.67433	0.407018	0.407018	Non	U3 small nucleolar RNA-associated protein 10 OS=Armillaria gallica OX=47427 GN=ARMGADRAFT_976922 PE=3 SV=1
tr|A0A2H3D6B2|A0A2H3D6B2_ARMGA	839978355.897718;549143716.006492;772324599.806305	716639127.282433;690754084.781066;298678873.389714	1.26691	0.407933	0.407933	Non	NADH-quinone oxidoreductase OS=Armillaria gallica OX=47427 GN=ARMGADRAFT_1082529 PE=3 SV=1
tr|A0A2H3E5C4|A0A2H3E5C4_ARMGA	262302701.567987;468681631.943724;379951297.876738	247079613.008897;258299089.473022;393681938.32594	1.23566	0.408595	0.408595	Non	Proteasome subunit beta OS=Armillaria gallica OX=47427 GN=ARMGADRAFT_1005977 PE=3 SV=1
jgi|Armme1_1|4664|g19213	1616648398.73903;1771526899.55907;1583234270.72988	1701953654.12153;1588255115.00226;882655230.064332	1.19137	0.409074	0.409074	Non	-
tr|A0A2H3DQW2|A0A2H3DQW2_ARMGA	334929429.242812;316944552.520878;323938030.437854	367804931.040955;202689479.18792;253573738.880228	1.18414	0.409126	0.409126	Non	CCR4-NOT transcription complex subunit 7 OS=Armillaria gallica OX=47427 GN=ARMGADRAFT_1009572 PE=3 SV=1
tr|A0A2H3DJF3|A0A2H3DJF3_ARMGA	15119813.643119;8178710.64421099;28295891.9241838	47813829.1636495;21902439.1866708;14833643.3037988	0.610224	0.409991	0.409991	Non	Beta-lactamase/transpeptidase-like protein OS=Armillaria gallica OX=47427 GN=ARMGADRAFT_971179 PE=4 SV=1
tr|A0A2H3E766|A0A2H3E766_ARMGA	832865062.295874;253095286.809378;511228823.149086	240674847.574932;246113559.757656;554522884.02022	1.53382	0.410319	0.410319	Non	Chitin deacetylase OS=Armillaria gallica OX=47427 GN=ARMGADRAFT_1004047 PE=4 SV=1
tr|A0A2H3EA96|A0A2H3EA96_ARMGA	566319789.186787;374973327.176295;127772152.055099	995354673.216566;354148522.832197;402294556.553184	0.610268	0.410377	0.410377	Non	Tubulin beta chain OS=Armillaria gallica OX=47427 GN=ARMGADRAFT_1004918 PE=3 SV=1
jgi|Armosto1|260519|mRNA_AROS_18775_AROS_18775	957449318.808166;1056495185.36546;1086250245.7066	1369537307.30233;447956092.106524;136000088.659495	1.587	0.410562	0.410562	Non	>tr|A0A284S2S0|A0A284S2S0_ARMOS Trehalase OS=Armillaria ostoyae OX=47428 GN=ARMOST_18775 PE=3 SV=1
tr|A0A2H3DTR7|A0A2H3DTR7_ARMGA	1076851032.83911;1461407613.37287;886262212.230662	1170538539.0301;1182639799.36901;1858739950.46549	0.813055	0.410844	0.410844	Non	AP complex subunit beta OS=Armillaria gallica OX=47427 GN=ARMGADRAFT_162265 PE=3 SV=1
jgi|Armosto1|253859|mRNA_AROS_13878_AROS_13878	5720104240.68262;6826467261.30537;6467024099.91119	6618377892.38291;5917335248.84972;4147029730.50734	1.13972	0.410959	0.410959	Non	>tr|A0A284RNY9|A0A284RNY9_ARMOS GDP-mannose 4,6-dehydratase OS=Armillaria ostoyae OX=47428 GN=ARMOST_13878 PE=3 SV=1 >tr|A0A2H3BB18|A0A2H3BB18_9AGAR GDP-mannose 4,6-dehydratase OS=Armillaria solidipes OX=1076256 GN=ARMSODRAFT_963481 PE=3 SV=1
jgi|Armme1_1|2022|g16519	147992073.386359;274928132.902827;183141469.451111	218176981.388579;212938192.488398;312048251.474683	0.815516	0.410966	0.410966	Non	-
jgi|Armme1_1|4989|g19541	1258595684.36622;1469694007.1047;1682007898.2737	528690834.582894;1203911952.53592;1654415492.94049	1.30212	0.412092	0.412092	Non	-
jgi|Armme1_1|4183|g18726	71798537.0626098;139051291.144493;514308358.434758	128474182.127518;75417661.5519447;97407871.3087421	2.40677	0.412819	0.412819	Non	-
tr|A0A2H3C2H8|A0A2H3C2H8_9AGAR	339761387.968064;664032363.399598;568285912.834884	176311465.361771;492850840.055701;506510840.708791	1.33717	0.412916	0.412916	Non	Electron transfer flavoprotein-ubiquinone oxidoreductase OS=Armillaria solidipes OX=1076256 GN=ARMSODRAFT_423090 PE=4 SV=1
tr|A0A2H3DL57|A0A2H3DL57_ARMGA	87483349.4546752;85598046.9410032;119951274.921504	163447809.715524;54978011.1694676;239831988.180134	0.639449	0.413282	0.413282	Non	Mitochondrial carrier OS=Armillaria gallica OX=47427 GN=ARMGADRAFT_181257 PE=3 SV=1
jgi|Armme1_1|5510|g20056	1588144415.09164;1630618175.23024;6971797843.19503	1504127589.37946;2467898041.33024;696709162.898726	2.18272	0.413773	0.413773	Non	-
tr|A0A2H3E5B6|A0A2H3E5B6_ARMGA	NA;82891958.9396882;61024652.853173	NA;64022615.5530281;52583818.0635759	1.23421	0.414033	0.414033	Non	TPR-like protein OS=Armillaria gallica OX=47427 GN=ARMGADRAFT_983978 PE=4 SV=1
tr|A0A2H3BXF6|A0A2H3BXF6_9AGAR	NA;141773391.500845;253851338.674905	269848103.086826;NA;272480658.1127	0.729492	0.415228	0.415228	Non	Uncharacterized protein OS=Armillaria solidipes OX=1076256 GN=ARMSODRAFT_949769 PE=4 SV=1
tr|A0A2H3DTP5|A0A2H3DTP5_ARMGA	60437590995.6651;47524669750.9044;52497507930.6209	55217196757.5305;45353018409.3779;46554985304.505	1.09063	0.415433	0.415433	Non	Tubulin beta chain OS=Armillaria gallica OX=47427 GN=ARMGADRAFT_986551 PE=3 SV=1
jgi|Armosto1|258359|mRNA_AROS_04064_AROS_04064	597465853.31486;888925889.899414;185358942.582615	878860108.689479;752666555.263771;668372808.089704	0.72688	0.415626	0.415626	Non	>tr|A0A284QWA8|A0A284QWA8_ARMOS Methylenetetrahydrofolate reductase OS=Armillaria ostoyae OX=47428 GN=ARMOST_04064 PE=3 SV=1
jgi|Armosto1|268781|mRNA_AROS_09257_AROS_09257	389615414.268986;543779577.068974;299940505.049844	438203226.036262;NA;565429798.037428	0.819247	0.415689	0.415689	Non	>tr|A0A284RAX2|A0A284RAX2_ARMOS RNA helicase OS=Armillaria ostoyae OX=47428 GN=ARMOST_09257 PE=3 SV=1
jgi|Armosto1|254801|mRNA_AROS_14820_AROS_14820	1380588669.63784;987121657.166065;1204082717.26123	1000045487.33722;1143246923.13399;1076264965.8896	1.1094	0.4158	0.4158	Non	>tr|A0A284RRM0|A0A284RRM0_ARMOS Protein-serine/threonine kinase OS=Armillaria ostoyae OX=47428 GN=ARMOST_14820 PE=3 SV=1 >tr|A0A2H3AS23|A0A2H3AS23_9AGAR Protein-serine/threonine kinase OS=Armillaria solidipes OX=1076256 GN=ARMSODRAFT_964735 PE=3 SV=1
jgi|Armosto1|250365|mRNA_AROS_00610_AROS_00610	1551053669.88202;1692906236.3256;3454584254.19009	2221100486.12817;1909241401.52394;149309406.64525	1.56521	0.415971	0.415971	Non	>tr|A0A284QLP2|A0A284QLP2_ARMOS 40S ribosomal protein S18 OS=Armillaria ostoyae OX=47428 GN=ARMOST_00610 PE=3 SV=1 >tr|A0A2H3CAG0|A0A2H3CAG0_9AGAR Ribosomal protein S13 OS=Armillaria solidipes OX=1076256 GN=ARMSODRAFT_1015324 PE=3 SV=1 >tr|A0A2H3D7W1|A0A2H3D7W1_ARMGA Ribosomal protein S13 OS=Armillaria gallica OX=47427 GN=ARMGADRAFT_1046483 PE=3 SV=1
tr|A0A2H3E868|A0A2H3E868_ARMGA	710516412.344162;622640425.628005;1010118732.57346	729475720.539521;561098998.132872;NA	1.21046	0.4163	0.4163	Non	Uncharacterized protein OS=Armillaria gallica OX=47427 GN=ARMGADRAFT_921941 PE=3 SV=1
tr|A0A2H3CEK8|A0A2H3CEK8_9AGAR	296878389.396949;201419414.015036;404925134.620072	410265819.629231;273156769.292997;428516795.869884	0.812295	0.416363	0.416363	Non	Metallo-dependent phosphatase OS=Armillaria solidipes OX=1076256 GN=ARMSODRAFT_991329 PE=3 SV=1
tr|A0A2H3E260|A0A2H3E260_ARMGA	66905607.2493416;45691255.099126;NA	66697964.3178235;64100088.2096236;77496747.2174173	0.810847	0.416955	0.416955	Non	Ceramide very long chain fatty acid hydroxylase OS=Armillaria gallica OX=47427 GN=ARMGADRAFT_1053262 PE=3 SV=1
tr|A0A2H3ER09|A0A2H3ER09_ARMGA	1951633718.14585;1668367302.23083;1130391982.5164	2630554434.08268;1593244879.32536;1656817896.90904	0.807805	0.418308	0.418308	Non	Imidazole glycerol phosphate synthase hisHF OS=Armillaria gallica OX=47427 GN=ARMGADRAFT_1025028 PE=3 SV=1
tr|A0A2H3BVX8|A0A2H3BVX8_9AGAR	90542065.703468;111341910.75233;117842857.845647	122177666.250183;NA;233033184.949144	0.60007	0.418429	0.418429	Non	Uncharacterized protein OS=Armillaria solidipes OX=1076256 GN=ARMSODRAFT_1013998 PE=4 SV=1
jgi|Armme1_1|1324|g15784	89027950.3510756;NA;68897461.4418387	NA;904985676.705847;183231350.681146	0.145123	0.419934	0.419934	Non	-
tr|A0A2H3DVP9|A0A2H3DVP9_ARMGA	406661914.293405;358948962.87265;871565610.445752	510261347.566567;189965580.164009;413453722.987089	1.47006	0.419946	0.419946	Non	YTH-domain-containing protein OS=Armillaria gallica OX=47427 GN=ARMGADRAFT_1012866 PE=4 SV=1
tr|A0A2H3CDI4|A0A2H3CDI4_9AGAR	225130661.574353;450227392.763159;241304699.129907	367191516.886716;254753730.611871;1041237916.02818	0.55115	0.420401	0.420401	Non	C-3 sterol dehydrogenase OS=Armillaria solidipes OX=1076256 GN=ARMSODRAFT_950901 PE=4 SV=1
jgi|Armosto1|270813|mRNA_AROS_10748_AROS_10748	16976383273.2002;16038775423.1784;15949707795.7578	17222504459.8973;15302162773.4933;6103547522.49273	1.26759	0.42119	0.42119	Non	>tr|A0A284RF57|A0A284RF57_ARMOS Vacuolar proton pump subunit B OS=Armillaria ostoyae OX=47428 GN=ARMOST_10748 PE=3 SV=1
tr|A0A2H3BP78|A0A2H3BP78_9AGAR	212941524.895193;217824071.750818;NA	401867458.193989;175856364.992499;265345518.326113	0.766424	0.423094	0.423094	Non	ThrRS/AlaRS common domain-containing protein OS=Armillaria solidipes OX=1076256 GN=ARMSODRAFT_953079 PE=3 SV=1
tr|A0A2H3C1U6|A0A2H3C1U6_9AGAR	47031573.0181903;262146270.494249;NA	530955054.475746;209622625.405283;165729837.770275	0.51171	0.423121	0.423121	Non	Dihydropteroate synthase OS=Armillaria solidipes OX=1076256 GN=ARMSODRAFT_957632 PE=3 SV=1
tr|A0A2H3DNC8|A0A2H3DNC8_ARMGA	80751125.1529302;98776215.136756;155067324.840077	112723871.637794;112381310.419138;277946127.141146	0.66513	0.423378	0.423378	Non	RCC1/BLIP-II protein OS=Armillaria gallica OX=47427 GN=ARMGADRAFT_1163102 PE=4 SV=1
tr|A0A2H3B5F1|A0A2H3B5F1_9AGAR	1747482191.77294;2243891373.16139;1178324715.54633	1371702298.43494;1423789856.72105;1452853799.97933	1.21687	0.423642	0.423642	Non	Synaptobrevin homolog YKT6 OS=Armillaria solidipes OX=1076256 GN=ARMSODRAFT_1021742 PE=3 SV=1
jgi|Armme1_1|6352|g2678	317395160.514267;48877713.7515619;54590345.5699562	58842654.8250105;320093381.327023;410606874.28436	0.533047	0.424031	0.424031	Non	-
tr|A0A2H3BVZ3|A0A2H3BVZ3_9AGAR	650967983.048727;435656149.679155;148176020.752241	606107309.166404;410467204.88953;674955394.963525	0.72999	0.424433	0.424433	Non	RNI-like protein OS=Armillaria solidipes OX=1076256 GN=ARMSODRAFT_501190 PE=4 SV=1
tr|A0A2H3BXY6|A0A2H3BXY6_9AGAR	450124138.20067;689972378.560132;406586941.182323	402291435.624125;487769159.021383;390582837.206513	1.20774	0.425049	0.425049	Non	W2 domain-containing protein OS=Armillaria solidipes OX=1076256 GN=ARMSODRAFT_876509 PE=3 SV=1
tr|A0A2H3CDL3|A0A2H3CDL3_9AGAR	1514674254.0326;2438561579.52817;2293812370.45754	1825087524.78861;2712724767.13089;2855136996.42072	0.845001	0.42663	0.42663	Non	Protein kinase C OS=Armillaria solidipes OX=1076256 GN=ARMSODRAFT_950931 PE=3 SV=1
tr|A0A2H3DTB1|A0A2H3DTB1_ARMGA	3077312430.63762;1991576688.66008;3113290731.46772	2370845706.13357;2944092260.2179;1093117829.72897	1.27686	0.427129	0.427129	Non	Proteasome subunit beta OS=Armillaria gallica OX=47427 GN=ARMGADRAFT_1061519 PE=3 SV=1
tr|A0A2H3ETQ6|A0A2H3ETQ6_ARMGA	295150875.236502;756703868.178358;691415392.806694	676478541.772553;263787830.228435;279579761.839759	1.42909	0.427202	0.427202	Non	S-(hydroxymethyl)glutathione dehydrogenase OS=Armillaria gallica OX=47427 GN=ARMGADRAFT_913988 PE=3 SV=1
tr|A0A2H3EHP6|A0A2H3EHP6_ARMGA	91771649.3117867;78444527.3280596;107949915.654745	86634826.4102281;112118691.244238;110924997.237777	0.898241	0.427438	0.427438	Non	DUF1751-domain-containing protein OS=Armillaria gallica OX=47427 GN=ARMGADRAFT_1159882 PE=4 SV=1
jgi|Armosto1|251679|mRNA_AROS_01924_AROS_01924	162066232.870007;91514612.1273102;139378832.263323	84266867.3589381;110628327.42668;131243328.80177	1.20489	0.428163	0.428163	Non	>tr|A0A284QQB8|A0A284QQB8_ARMOS Uncharacterized protein OS=Armillaria ostoyae OX=47428 GN=ARMOST_01924 PE=4 SV=1
jgi|Armme1_1|2871|g17388	386287409.048124;386262037.477638;590460644.149925	537179403.981994;579101542.572276;457225523.294031	0.866225	0.428196	0.428196	Non	>tr|A0A2H3C2E9|A0A2H3C2E9_9AGAR Ribosomal protein L37ae OS=Armillaria solidipes OX=1076256 GN=ARMSODRAFT_910194 PE=3 SV=1 >tr|A0A2H3DWJ7|A0A2H3DWJ7_ARMGA Ribosomal protein L37ae OS=Armillaria gallica OX=47427 GN=ARMGADRAFT_511026 PE=3 SV=1
tr|A0A2H3C2N2|A0A2H3C2N2_9AGAR	11495082460.5795;7798817520.94946;9227180936.90051	9303147312.74464;8902790029.1144;6760004406.89843	1.1424	0.428965	0.428965	Non	Diphosphomevalonate decarboxylase OS=Armillaria solidipes OX=1076256 GN=ARMSODRAFT_635968 PE=3 SV=1
tr|A0A2H3E586|A0A2H3E586_ARMGA	143602155.049221;127634482.00285;139887760.523013	107690267.25448;139647746.253144;2487328948.83604	0.150338	0.429265	0.429265	Non	WD40 repeat-like protein OS=Armillaria gallica OX=47427 GN=ARMGADRAFT_981341 PE=4 SV=1
tr|A0A2H3BUH5|A0A2H3BUH5_9AGAR	69822057.6260975;265797087.442769;40983265.712422	485372970.33796;72305624.3293782;199483613.528373	0.497387	0.431024	0.431024	Non	Alpha/beta-hydrolase OS=Armillaria solidipes OX=1076256 GN=ARMSODRAFT_879458 PE=4 SV=1
tr|A0A2H3C4X5|A0A2H3C4X5_9AGAR	456327946.406278;745815466.752949;599756374.607519	751648838.055983;485569723.431595;1122030761.49044	0.76376	0.431401	0.431401	Non	Signal recognition particle subunit SRP68 OS=Armillaria solidipes OX=1076256 GN=ARMSODRAFT_955834 PE=3 SV=1
jgi|Armme1_1|3910|g18460	395245078.062445;333028963.155913;376097983.910518	410780005.023226;327059354.941249;663748180.450249	0.787944	0.431656	0.431656	Non	-
jgi|Armme1_1|5385|g19934	484577883.8536;489577755.267488;259641695.915249	574083481.996576;342173088.456751;617261663.658848	0.804553	0.431749	0.431749	Non	-
jgi|Armosto1|254482|mRNA_AROS_14501_AROS_14501	575160596.949079;673559714.646831;493577321.570673	601272162.30358;564782232.060846;888841420.283342	0.847876	0.432126	0.432126	Non	>tr|A0A284RQV1|A0A284RQV1_ARMOS Endoplasmic reticulum transmembrane protein OS=Armillaria ostoyae OX=47428 GN=ARMOST_14501 PE=3 SV=1
jgi|Armme1_1|8322|g6119	5282128591.7691;4410202886.16673;5189510305.18048	5621219059.88917;4217073055.75256;1407928845.76748	1.32327	0.43248	0.43248	Non	-
tr|A0A2H3CI68|A0A2H3CI68_ARMGA	253009691.569579;282509983.01302;234641893.444381	311875993.44858;257169827.020952;260408578.170747	0.928516	0.432765	0.432765	Non	NAD(+) diphosphatase OS=Armillaria gallica OX=47427 GN=ARMGADRAFT_1019389 PE=4 SV=1
tr|A0A2H3EA98|A0A2H3EA98_ARMGA	255346916.610185;437697724.946419;246980807.169097	24554607.76233;290286104.975858;NA	1.99048	0.432997	0.432997	Non	Cytochrome c oxidase subunit 6, mitochondrial OS=Armillaria gallica OX=47427 GN=ARMGADRAFT_1072479 PE=3 SV=1
jgi|Armosto1|261349|mRNA_AROS_04751_AROS_04751	14067554282.4462;15781777124.8286;11218232924.2979	17544546890.8727;16748537879.2558;12293101107.0595	0.88154	0.433881	0.433881	Non	>tr|A0A284QY74|A0A284QY74_ARMOS T-complex protein 1 subunit gamma OS=Armillaria ostoyae OX=47428 GN=ARMOST_04751 PE=3 SV=1
jgi|Armosto1|270115|mRNA_AROS_10221_AROS_10221	333288290.790386;355478284.918301;305912622.382935	323648132.732136;337610080.292862;474859168.423173	0.875507	0.434837	0.434837	Non	>tr|A0A284RDP1|A0A284RDP1_ARMOS RNA helicase OS=Armillaria ostoyae OX=47428 GN=ARMOST_10221 PE=3 SV=1
jgi|Armme1_1|5975|g1858	2981791059.41286;3585486539.96716;3029265637.16389	3050833337.70022;3318652858.41921;2119520901.25136	1.13047	0.435057	0.435057	Non	-
tr|A0A2H3C5T4|A0A2H3C5T4_9AGAR	873360026.58637;935281657.73259;942140457.886363	779387786.942523;1108121608.4911;1320120980.71706	0.857575	0.435571	0.435571	Non	Pkinase-domain-containing protein OS=Armillaria solidipes OX=1076256 GN=ARMSODRAFT_948499 PE=3 SV=1
tr|A0A2H3CFZ6|A0A2H3CFZ6_9AGAR	881641932.708517;571641074.833992;893221027.21009	938162824.130169;328017914.929634;525153495.504722	1.30992	0.435623	0.435623	Non	Splicing factor CC1-like protein OS=Armillaria solidipes OX=1076256 GN=ARMSODRAFT_876311 PE=4 SV=1
tr|A0A2H3CVS4|A0A2H3CVS4_ARMGA	555548230.303995;362499702.602186;NA	507780628.560454;644152312.195038;NA	0.796963	0.436486	0.436486	Non	Coronin OS=Armillaria gallica OX=47427 GN=ARMGADRAFT_998351 PE=3 SV=1
tr|A0A2H3D7U7|A0A2H3D7U7_ARMGA	544573434.461151;305575780.444347;422732430.563696	418537889.915071;418989197.115039;106534603.985255	1.3483	0.436572	0.436572	Non	Cytochrome b-c1 complex subunit 8 OS=Armillaria gallica OX=47427 GN=ARMGADRAFT_995609 PE=3 SV=1
jgi|Armosto1|268560|mRNA_AROS_09036_AROS_09036	44202514534.257;46159616483.9689;47185439391.4744	51878600015.1212;58560136715.1054;41494321344.7589	0.905317	0.436848	0.436848	Non	>tr|A0A284RAA8|A0A284RAA8_ARMOS Aspartate aminotransferase OS=Armillaria ostoyae OX=47428 GN=ARMOST_09036 PE=3 SV=1
jgi|Armme1_1|4375|g18924	5938075880.33912;8065022923.44569;7643271557.25471	8836140683.84831;7631056674.66052;7276521260.13623	0.911667	0.4377	0.4377	Non	-
tr|A0A2H3CNX2|A0A2H3CNX2_ARMGA	1129540214.73277;702862324.365212;2451943651.14677	1166479180.65646;791665502.736441;804132656.352344	1.55102	0.438658	0.438658	Non	Translation initiation factor OS=Armillaria gallica OX=47427 GN=ARMGADRAFT_1018404 PE=3 SV=1
jgi|Armme1_1|4936|g19491	924524931.279632;1342075537.45689;963951669.015912	1132741402.17332;1107990298.90365;1424625553.34889	0.881374	0.438806	0.438806	Non	-
jgi|Armosto1|262434|mRNA_AROS_05836_AROS_05836	403587955.272608;312833380.365034;276940063.599184	424013513.321293;348429990.298747;341069291.414742	0.892097	0.43895	0.43895	Non	>tr|A0A284R1D5|A0A284R1D5_ARMOS Eukaryotic translation initiation factor 3 subunit D OS=Armillaria ostoyae OX=47428 GN=ARMOST_05836 PE=3 SV=1
jgi|Armme1_1|1902|g16392	137632069.347673;292849961.2784;181723740.72769	229119207.404636;NA;270402578.679906	0.817056	0.44042	0.44042	Non	-
jgi|Armme1_1|1498|g15965	327048916.116769;96010080.8040509;123825361.469752	139154805.048384;159311356.973791;27774192.280382	1.67632	0.440602	0.440602	Non	-
jgi|Armosto1|251448|mRNA_AROS_01693_AROS_01693	7498427641.14355;6126327037.29651;6865338360.3008	7302875922.14249;6431740557.68535;2472554164.42947	1.26426	0.440723	0.440723	Non	>tr|A0A284QPM0|A0A284QPM0_ARMOS Homoserine dehydrogenase OS=Armillaria ostoyae OX=47428 GN=ARMOST_01693 PE=4 SV=1
jgi|Armme1_1|930|g15346	173554202.036984;429011022.338648;120418658.017137	47902232.968231;65661359.2044049;291699889.861083	1.78398	0.440843	0.440843	Non	-
tr|A0A2H3D893|A0A2H3D893_ARMGA	61235296.0638719;NA;55208329.8852934	26075514.0329872;NA;55539976.146874	1.42673	0.441742	0.441742	Non	NUC173-domain-containing protein OS=Armillaria gallica OX=47427 GN=ARMGADRAFT_201699 PE=3 SV=1
jgi|Armme1_1|2526|g17042	7003545643.41528;876156036.757114;994435433.14221	1236751184.50237;859027321.098324;1019003667.29927	2.84904	0.442863	0.442863	Non	-
tr|A0A2H3CH57|A0A2H3CH57_ARMGA	21644228153.2101;23345213026.7288;21561940145.211	19029369975.9865;24541105346.4799;15354964964.9737	1.12942	0.44298	0.44298	Non	UDP-glucose 6-dehydrogenase OS=Armillaria gallica OX=47427 GN=ARMGADRAFT_1090442 PE=3 SV=1
jgi|Armosto1|255000|mRNA_AROS_15019_AROS_15019	23427632477.6723;17116006608.3172;19759399339.719	17397507909.7831;21854511187.2515;12828837192.0456	1.15787	0.443076	0.443076	Non	>tr|A0A284RS78|A0A284RS78_ARMOS Glutamate dehydrogenase OS=Armillaria ostoyae OX=47428 GN=ARMOST_15019 PE=3 SV=1
jgi|Armme1_1|2772|g17287	9550104752.87534;7085467104.03478;5470459477.11109	6840920939.22225;11453478765.3319;8408053529.32228	0.827865	0.443442	0.443442	Non	-
tr|A0A2H3CG10|A0A2H3CG10_9AGAR	2766613927.95709;2203380114.91685;2191195815.23852	2799423742.42611;1561205339.98755;1609610658.92708	1.19948	0.443443	0.443443	Non	Small nuclear ribonucleoprotein Sm D3 OS=Armillaria solidipes OX=1076256 GN=ARMSODRAFT_986245 PE=3 SV=1
tr|A0A2H3CU77|A0A2H3CU77_ARMGA	2191300903.28797;3350585291.56899;2555183383.82663	3128321978.65482;2611156801.23826;3437359598.1983	0.882338	0.443507	0.443507	Non	ARM repeat-containing protein OS=Armillaria gallica OX=47427 GN=ARMGADRAFT_1169059 PE=4 SV=1
jgi|Armosto1|255631|mRNA_AROS_15650_AROS_15650	5176445372.54171;4532697402.20259;4739004932.44516	4436608078.49711;5051873757.96634;9420786922.26363	0.764078	0.443629	0.443629	Non	>tr|A0A284RTY2|A0A284RTY2_ARMOS rRNA 2'-O-methyltransferase fibrillarin OS=Armillaria ostoyae OX=47428 GN=ARMOST_15650 PE=3 SV=1
jgi|Armosto1|266794|mRNA_AROS_07858_AROS_07858	237147046.837467;564555607.729957;477296810.406117	537441007.077185;439473492.757249;588528912.195015	0.817021	0.443731	0.443731	Non	>tr|A0A284R6Y4|A0A284R6Y4_ARMOS Uncharacterized protein OS=Armillaria ostoyae OX=47428 GN=ARMOST_07858 PE=3 SV=1
tr|A0A2H3BXV6|A0A2H3BXV6_9AGAR	12362396187.6043;14579249261.5224;14059922145.7477	13769343603.3874;13681802464.3595;8572858441.56466	1.13817	0.443751	0.443751	Non	Proliferation-associated protein 1 OS=Armillaria solidipes OX=1076256 GN=ARMSODRAFT_950024 PE=3 SV=1
tr|A0A2H3C0A1|A0A2H3C0A1_9AGAR	53593586.3658912;42324657.4525196;NA	57006020.680848;NA;153970070.344233	0.45464	0.443923	0.443923	Non	F-box domain-containing protein OS=Armillaria solidipes OX=1076256 GN=ARMSODRAFT_1078649 PE=4 SV=1
jgi|Armosto1|267256|mRNA_AROS_08320_AROS_08320	81101708.9090211;59862189.3071955;127455370.17917	106400293.371301;112328786.584158;106291961.184432	0.825852	0.444471	0.444471	Non	>tr|A0A284R8C4|A0A284R8C4_ARMOS Uncharacterized protein OS=Armillaria ostoyae OX=47428 GN=ARMOST_08320 PE=4 SV=1
jgi|Armosto1|260586|mRNA_AROS_18842_AROS_18842	590860652.113148;532170619.666883;584696252.637116	739984948.329057;423204234.872186;1093225937.90755	0.756832	0.444573	0.444573	Non	>tr|A0A284S2Y3|A0A284S2Y3_ARMOS Uncharacterized protein OS=Armillaria ostoyae OX=47428 GN=ARMOST_18842 PE=4 SV=1
jgi|Armme1_1|401|g14766	1393087742.68108;1771606961.33425;1823884633.5259	2521853837.63298;3110198888.34224;1075796497.11574	0.743693	0.4448	0.4448	Non	-
tr|A0A2H3DWJ2|A0A2H3DWJ2_ARMGA	1941167014.70314;974191680.473392;1669804006.33216	1365297533.00097;1589108627.32068;534222570.485991	1.31432	0.444845	0.444845	Non	GTP-binding protein TypA (Fragment) OS=Armillaria gallica OX=47427 GN=ARMGADRAFT_1104115 PE=4 SV=1
jgi|Armme1_1|3177|g17710	NA;106278003.471762;150180574.917957	NA;224309602.761573;134402490.020411	0.714943	0.446983	0.446983	Non	-
tr|A0A2H3DWF8|A0A2H3DWF8_ARMGA	376796243.013664;529608642.860904;300137844.579111	251102888.196994;237959234.377007;465381684.767251	1.26413	0.44801	0.44801	Non	Ras opposite OS=Armillaria gallica OX=47427 GN=ARMGADRAFT_1008092 PE=3 SV=1
jgi|Armme1_1|11591|g10984	18207999251.1194;21234784632.8039;15674990398.4357	18963518162.3696;17979565261.6001;8195320657.90736	1.22108	0.448596	0.448596	Non	-
tr|A0A2H3DVQ5|A0A2H3DVQ5_ARMGA	91868186.8678117;140052063.334328;186542979.758219	89681149.3497354;184890464.609064;426955233.290328	0.596504	0.449426	0.449426	Non	Uncharacterized protein OS=Armillaria gallica OX=47427 GN=ARMGADRAFT_1164087 PE=4 SV=1
tr|A0A2H3EK14|A0A2H3EK14_ARMGA	659554744.610953;319750717.741176;985659017.23532	161652671.234737;614752095.564968;NA	1.68723	0.451601	0.451601	Non	DnaJ-domain-containing protein OS=Armillaria gallica OX=47427 GN=ARMGADRAFT_1056737 PE=3 SV=1
tr|A0A2H3E371|A0A2H3E371_ARMGA	56652302.614684;67804317.4057294;49109499.801831	70465950.9682001;43696547.9636953;134798886.675221	0.697161	0.452044	0.452044	Non	Uncharacterized protein OS=Armillaria gallica OX=47427 GN=ARMGADRAFT_914871 PE=3 SV=1
jgi|Armosto1|268730|mRNA_AROS_09206_AROS_09206	949472268.126098;893409349.309876;925730118.084131	985161173.300536;841957074.729816;1460301252.28183	0.842184	0.452648	0.452648	Non	>tr|A0A284RAW0|A0A284RAW0_ARMOS DNA replication licensing factor MCM5 OS=Armillaria ostoyae OX=47428 GN=ARMOST_09206 PE=3 SV=1 >tr|A0A2H3CFF6|A0A2H3CFF6_9AGAR DNA replication licensing factor MCM5 OS=Armillaria solidipes OX=1076256 GN=ARMSODRAFT_949011 PE=3 SV=1
jgi|Armme1_1|4188|g18731	156858285.768657;364513256.248135;131235980.108292	186928942.707936;261207596.835041;517345682.606942	0.675939	0.452771	0.452771	Non	-
jgi|Armosto1|257827|mRNA_AROS_03532_AROS_03532	318426588.086534;226730944.240353;201618681.165143	988949907.7826;302110533.325737;NA	0.385614	0.452885	0.452885	Non	>tr|A0A284QUQ8|A0A284QUQ8_ARMOS Adenylyl cyclase-associated protein OS=Armillaria ostoyae OX=47428 GN=ARMOST_03532 PE=3 SV=1
tr|A0A2H3E0W0|A0A2H3E0W0_ARMGA	1562485748.88499;912063742.928409;2132513271.00902	794524683.278008;1576174632.95685;1175292057.47315	1.29923	0.453432	0.453432	Non	60S ribosomal protein L13a OS=Armillaria gallica OX=47427 GN=ARMGADRAFT_983609 PE=3 SV=1
tr|A0A2H3BXH3|A0A2H3BXH3_9AGAR	207713254.097838;200274530.629864;72974080.6648615	171701838.408593;235201733.040556;198354483.663155	0.794639	0.453498	0.453498	Non	PIN domain-like protein OS=Armillaria solidipes OX=1076256 GN=ARMSODRAFT_951939 PE=4 SV=1
jgi|Armme1_1|2283|g16799	2331534405.72432;1518811906.18183;1062569502.19451	1019620615.49455;1460556541.20707;1386667570.64583	1.27052	0.453506	0.453506	Non	-
tr|A0A2H3CJV6|A0A2H3CJV6_ARMGA	905623893.994733;1068024080.99236;675160847.369673	785007743.090919;1289722767.93454;1035976651.33706	0.851513	0.45456	0.45456	Non	Mago nashi protein OS=Armillaria gallica OX=47427 GN=ARMGADRAFT_974982 PE=3 SV=1
jgi|Armme1_1|5331|g19880	176389357.629719;234372840.681937;260109079.010882	241820488.715937;190622128.101259;544504859.471376	0.686701	0.454875	0.454875	Non	-
tr|A0A2H3BQ92|A0A2H3BQ92_9AGAR	3475453635.38082;3298264921.48439;1709012254.91028	1578549159.56287;3245185144.2409;1743304439.77676	1.29171	0.45498	0.45498	Non	UDP-glucuronate decarboxylase OS=Armillaria solidipes OX=1076256 GN=ARMSODRAFT_953490 PE=3 SV=1
jgi|Armme1_1|11321|g10593	554633663.983758;388107461.395695;452982503.142177	244797351.523273;234604274.417658;588456840.075959	1.30703	0.456485	0.456485	Non	-
jgi|Armosto1|269797|mRNA_AROS_09903_AROS_09903	1084218372.64102;290416083.31272;1237682368.69175	668864989.622881;532552293.821228;NA	1.44958	0.456936	0.456936	Non	>tr|A0A284RCT0|A0A284RCT0_ARMOS Extracellular metalloproteinase OS=Armillaria ostoyae OX=47428 GN=ARMOST_09903 PE=3 SV=1
tr|A0A2H3E602|A0A2H3E602_ARMGA	242517583.506859;148946926.557585;73244124.2312274	89791203.065643;157761903.84188;76457707.5010204	1.43424	0.457068	0.457068	Non	NADH dehydrogenase [ubiquinone] 1 alpha subcomplex subunit 13 OS=Armillaria gallica OX=47427 GN=ARMGADRAFT_1006180 PE=3 SV=1
tr|A0A2H3BZD0|A0A2H3BZD0_9AGAR	2639540018.68415;2045178047.14767;2160867845.47743	2926707179.43069;2572880056.49657;2095376741.36746	0.901332	0.457689	0.457689	Non	Phosphomevalonate kinase OS=Armillaria solidipes OX=1076256 GN=ARMSODRAFT_586574 PE=3 SV=1
tr|A0A2H3E7D7|A0A2H3E7D7_ARMGA	260265251.043459;516198295.51711;151863154.062236	364187591.690223;388138009.543647;475123432.859713	0.756306	0.45789	0.45789	Non	Pkinase-domain-containing protein OS=Armillaria gallica OX=47427 GN=ARMGADRAFT_921783 PE=3 SV=1
jgi|Armme1_1|43|g14381	47163168.9498244;63116700.4685403;NA	53437393.630599;53030689.9875832;129297381.587247	0.701629	0.457954	0.457954	Non	-
tr|A0A2H3D729|A0A2H3D729_ARMGA	676270984.575286;568438603.826519;440939598.711362	445311613.588325;673092945.269032;100689555.129778	1.38271	0.458114	0.458114	Non	Uncharacterized protein OS=Armillaria gallica OX=47427 GN=ARMGADRAFT_1089411 PE=4 SV=1
tr|A0A2H3CZ92|A0A2H3CZ92_ARMGA	322714887.943646;705144084.958037;186387185.393008	208623958.015946;313166800.589032;NA	1.55138	0.458399	0.458399	Non	Aminomethyltransferase OS=Armillaria gallica OX=47427 GN=ARMGADRAFT_1168735 PE=3 SV=1
tr|A0A2H3DHV1|A0A2H3DHV1_ARMGA	85379846.91813;153702596.003683;147324344.889087	682197726.681192;179073449.885026;51729763.4527571	0.423227	0.458427	0.458427	Non	Endo/exonuclease/phosphatase domain-containing protein OS=Armillaria gallica OX=47427 GN=ARMGADRAFT_971556 PE=4 SV=1
tr|A0A2H3E052|A0A2H3E052_ARMGA	61077787.419831;86206516.4324231;164285158.115065	81230467.2954552;69718825.4566119;NA	1.37604	0.458719	0.458719	Non	Bromodomain-containing protein OS=Armillaria gallica OX=47427 GN=ARMGADRAFT_1118147 PE=4 SV=1
tr|A0A2H3DW06|A0A2H3DW06_ARMGA	872750315.706212;611792055.090189;277272424.911634	516738279.37162;1163862528.36365;713682146.936517	0.735842	0.459615	0.459615	Non	Ferrochelatase OS=Armillaria gallica OX=47427 GN=ARMGADRAFT_932411 PE=3 SV=1
tr|A0A2H3CFU6|A0A2H3CFU6_9AGAR	695730923.50033;678003143.169701;949982107.601987	863858524.299782;166855092.772797;704036495.002797	1.33951	0.460129	0.460129	Non	RRM domain-containing protein OS=Armillaria solidipes OX=1076256 GN=ARMSODRAFT_971435 PE=4 SV=1
tr|A0A2H3CEL8|A0A2H3CEL8_9AGAR	10906203368.8268;12149374384.602;10460033680.2707	9343740896.48105;12956973541.6351;4637960981.4801	1.24414	0.460382	0.460382	Non	Proteasome subunit alpha type OS=Armillaria solidipes OX=1076256 GN=ARMSODRAFT_946510 PE=3 SV=1 >tr|A0A2H3DZT3|A0A2H3DZT3_ARMGA Proteasome subunit alpha type OS=Armillaria gallica OX=47427 GN=ARMGADRAFT_922967 PE=3 SV=1
tr|A0A2H3D6J0|A0A2H3D6J0_ARMGA	4457697863.31541;3131656367.32059;3214609000.30999	3233414256.55017;3194762262.66008;NA	1.12048	0.461915	0.461915	Non	Uncharacterized protein OS=Armillaria gallica OX=47427 GN=ARMGADRAFT_933649 PE=4 SV=1
tr|A0A2H3DZT4|A0A2H3DZT4_ARMGA	542795111.06069;649341027.652814;512682903.891056	516774362.557163;596362187.842587;1001177829.85264	0.806322	0.462151	0.462151	Non	AMP binding protein OS=Armillaria gallica OX=47427 GN=ARMGADRAFT_143584 PE=4 SV=1
tr|A0A2H3DZN9|A0A2H3DZN9_ARMGA	265752648.964882;232775608.266959;76931257.5412225	101204314.653042;173735715.155181;140312403.783039	1.38581	0.462713	0.462713	Non	Serine/threonine-protein kinase TOR OS=Armillaria gallica OX=47427 GN=ARMGADRAFT_1161196 PE=3 SV=1
tr|A0A2H3EQ14|A0A2H3EQ14_ARMGA	3143720107.33484;3556304022.91156;1863248676.46923	1859005719.19947;3438275892.58622;1229910711.69808	1.31194	0.462788	0.462788	Non	Ubiquitin activating enzyme OS=Armillaria gallica OX=47427 GN=ARMGADRAFT_1006061 PE=3 SV=1
jgi|Armme1_1|817|g15213	235719307.193097;304767156.51496;512916595.438873	134067075.886755;418851322.048217;212228366.581519	1.37673	0.464655	0.464655	Non	-
jgi|Armme1_1|2954|g17483	3028332323.26493;3339696890.14358;5757640423.65015	4171667288.6442;1810890520.52384;3445768012.08822	1.28609	0.465096	0.465096	Non	-
tr|A0A2H3DVV8|A0A2H3DVV8_ARMGA	65848775.0570676;52004126.0726078;62992855.0003395	409805759.013552;NA;79125577.1080928	0.246586	0.465627	0.465627	Non	RNA-binding protein VTS1 OS=Armillaria gallica OX=47427 GN=ARMGADRAFT_921811 PE=3 SV=1
jgi|Armme1_1|9055|g7291	331677637.881969;463837894.544921;341054638.029043	186856776.336849;460594639.898592;258210378.539525	1.25496	0.465766	0.465766	Non	-
tr|A0A2H3DR05|A0A2H3DR05_ARMGA	98544521.0055422;52796737.6469574;105997292.9441	133237162.619256;90380389.0418796;87549606.6238059	0.827011	0.465789	0.465789	Non	Carbamoyl-phosphate synthase (glutamine-hydrolyzing) OS=Armillaria gallica OX=47427 GN=ARMGADRAFT_968234 PE=3 SV=1
jgi|Armme1_1|10872|g9990	5640841826.26208;5875733680.96172;5539528312.35467	6575980149.36933;5734617957.91295;5583907544.09582	0.953148	0.465951	0.465951	Non	-
tr|A0A2H3CI91|A0A2H3CI91_9AGAR	235109596.312939;476447624.136847;135302213.0403	482053317.267961;180957742.464934;552468828.627112	0.696728	0.465959	0.465959	Non	NAD(P)-binding protein OS=Armillaria solidipes OX=1076256 GN=ARMSODRAFT_902532 PE=4 SV=1
tr|A0A2H3DZ47|A0A2H3DZ47_ARMGA	18516919.4303995;158378203.674594;158988149.697889	173812704.762885;155391765.788407;132552638.964629	0.727402	0.466742	0.466742	Non	Homoserine kinase OS=Armillaria gallica OX=47427 GN=ARMGADRAFT_1159799 PE=3 SV=1
jgi|Armme1_1|2835|g17350	116922223.118306;112186562.480551;45341872.7364768	288737650.718831;68990057.2462641;102288354.970847	0.596611	0.467026	0.467026	Non	-
tr|A0A2H3BJ58|A0A2H3BJ58_9AGAR	743644036.832749;167873530.211753;481020295.734661	438212246.832647;563580749.335678;921874474.850876	0.723897	0.468146	0.468146	Non	Glycoside hydrolase family 31 protein OS=Armillaria solidipes OX=1076256 GN=ARMSODRAFT_958063 PE=3 SV=1
tr|A0A2H3E8Q7|A0A2H3E8Q7_ARMGA	96847492.3891023;171444285.385086;122163554.907501	189238266.582718;33239708.9671094;19804217.1147244	1.61157	0.469125	0.469125	Non	HSP90-domain-containing protein OS=Armillaria gallica OX=47427 GN=ARMGADRAFT_1050193 PE=3 SV=1
tr|A0A2H3B1T7|A0A2H3B1T7_9AGAR	294556407.128347;288286440.092751;441806854.011037	497280421.567305;417774583.431126;295183375.615477	0.846651	0.469273	0.469273	Non	Uncharacterized protein OS=Armillaria solidipes OX=1076256 GN=ARMSODRAFT_1090010 PE=4 SV=1
jgi|Armme1_1|3311|g17847	374499665.365068;527847283.806794;365664954.586884	445068052.085906;123148696.590043;414294564.376081	1.29058	0.469886	0.469886	Non	-
jgi|Armme1_1|2061|g16558	152315939.711479;102591158.724409;113413104.728146	93834324.0057886;106157235.974005;125213294.840715	1.13258	0.47012	0.47012	Non	-
jgi|Armosto1|251999|mRNA_AROS_02244_AROS_02244	209791352.014377;92839634.5066523;116092767.809776	196842797.936004;620122657.691676;53926761.8819941	0.480799	0.470583	0.470583	Non	>tr|A0A284QR78|A0A284QR78_ARMOS Related to voltage-gated potassium channel subunit beta-1 channel subunit beta-1 OS=Armillaria ostoyae OX=47428 GN=ARMOST_02244 PE=4 SV=1
tr|A0A2H3E968|A0A2H3E968_ARMGA	408516451.553885;1196243013.95407;324717002.26391	288052070.193505;288802306.637673;603303696.601585	1.63493	0.471304	0.471304	Non	HET domain-containing protein OS=Armillaria gallica OX=47427 GN=ARMGADRAFT_39141 PE=4 SV=1
jgi|Armme1_1|13515|g13305	4944907665.80169;5325308976.55224;2526309494.80751	3318299950.54118;5725294977.204;7161085749.4475	0.789681	0.471822	0.471822	Non	>jgi|Armosto1|260844|mRNA_AROS_19100_AROS_19100 >tr|A0A284S3L4|A0A284S3L4_ARMOS Probable GTPase Rho1 OS=Armillaria ostoyae OX=47428 GN=ARMOST_19100 PE=4 SV=1 >tr|A0A2H3AY92|A0A2H3AY92_9AGAR Small GTPase-binding protein OS=Armillaria solidipes OX=1076256 GN=ARMSODRAFT_964662 PE=4 SV=1 >tr|A0A2H3E4K6|A0A2H3E4K6_ARMGA Small GTPase-binding protein OS=Armillaria gallica OX=47427 GN=ARMGADRAFT_1163737 …
tr|A0A2H3DAA1|A0A2H3DAA1_ARMGA	89530961.8272059;128054806.322581;84700203.2197474	NA;87031994.561903;90344803.6412113	1.13613	0.472123	0.472123	Non	MFS polyamine transporter OS=Armillaria gallica OX=47427 GN=ARMGADRAFT_971132 PE=4 SV=1
tr|A0A2H3CLA3|A0A2H3CLA3_9AGAR	1121766401.01076;947531109.336176;728857971.912419	1479591023.20991;723778446.024757;1205646431.61575	0.82081	0.472699	0.472699	Non	Sec1-like protein OS=Armillaria solidipes OX=1076256 GN=ARMSODRAFT_948766 PE=3 SV=1
jgi|Armme1_1|14076|g13927	217072316.108264;156156489.41316;NA	91561083.3165501;NA;182678797.76838	1.36096	0.473473	0.473473	Non	-
jgi|Armme1_1|701|g15086	925896780.759987;918548746.718542;870475049.889274	1468044403.836;1107793334.52247;712432896.872872	0.825638	0.473682	0.473682	Non	-
tr|A0A2H3C4C6|A0A2H3C4C6_9AGAR	141290334.628622;144643606.141293;199068846.721188	208705145.183419;NA;164108215.091505	0.867284	0.473896	0.473896	Non	Aminopeptidase OS=Armillaria solidipes OX=1076256 GN=ARMSODRAFT_872838 PE=3 SV=1
tr|A0A2H3C240|A0A2H3C240_9AGAR	1778729874.38104;2467143633.26987;1369017018.56467	1862433621.8261;2482079476.77485;2161322730.30409	0.863054	0.475202	0.475202	Non	Tricalbin OS=Armillaria solidipes OX=1076256 GN=ARMSODRAFT_1079190 PE=4 SV=1
jgi|Armme1_1|4814|g19366	831645640.535558;923952916.543653;786553818.495582	921203726.924739;1153751690.12999;766643142.423155	0.894621	0.47576	0.47576	Non	-
jgi|Armme1_1|11449|g10777	4758031281.03326;4504275472.01126;5589901823.77291	4975600662.55266;6429836568.66732;4881564743.89085	0.911906	0.4759	0.4759	Non	-
tr|A0A2H3CKW5|A0A2H3CKW5_9AGAR	325326482.880323;273122739.872364;132970490.707642	182806438.759595;259579357.950661;122498578.356256	1.29481	0.476136	0.476136	Non	Deoxyribose-phosphate aldolase OS=Armillaria solidipes OX=1076256 GN=ARMSODRAFT_242839 PE=3 SV=1
tr|A0A2H3EAW0|A0A2H3EAW0_ARMGA	8329158715.35887;7578647639.18567;5343746726.73943	6122775338.94337;9267830682.22557;9051417312.0994	0.869468	0.47664	0.47664	Non	Citrate synthase OS=Armillaria gallica OX=47427 GN=ARMGADRAFT_1010341 PE=3 SV=1
jgi|Armosto1|252583|mRNA_AROS_12615_AROS_12615	308843965.420051;235433659.203162;297468567.788495	338550488.361589;200319341.134446;652276701.500433	0.706669	0.476691	0.476691	Non	>tr|A0A284RKF7|A0A284RKF7_ARMOS Pentafunctional AROM polypeptide OS=Armillaria ostoyae OX=47428 GN=ARMOST_12615 PE=3 SV=1
tr|A0A2H3E3X6|A0A2H3E3X6_ARMGA	1790060334.90397;2469945795.40141;1938705080.68646	2511570129.75309;1211593563.40175;1354475357.46729	1.22079	0.477418	0.477418	Non	CBS-domain-containing protein OS=Armillaria gallica OX=47427 GN=ARMGADRAFT_983258 PE=4 SV=1
jgi|Armme1_1|2769|g17284	302680804.606453;296480762.783123;619386464.624113	214180768.58964;201061240.303539;475579889.613737	1.36789	0.477518	0.477518	Non	-
tr|A0A2H3E3Y9|A0A2H3E3Y9_ARMGA	421569345.313268;432453678.671682;118279082.068238	337260514.47841;571925473.61813;NA	0.712947	0.477715	0.477715	Non	Uroporphyrinogen decarboxylase OS=Armillaria gallica OX=47427 GN=ARMGADRAFT_1005582 PE=3 SV=1
jgi|Armosto1|255423|mRNA_AROS_15442_AROS_15442	489216767.466802;281533229.355741;249987638.41767	201217884.183149;576422826.988294;601465857.565646	0.740144	0.479531	0.479531	Non	>tr|A0A284RTK4|A0A284RTK4_ARMOS Probable Vacuolar protein sorting/targeting protein 10 OS=Armillaria ostoyae OX=47428 GN=ARMOST_15442 PE=4 SV=1
tr|A0A2H3E5J5|A0A2H3E5J5_ARMGA	65061231.8368635;NA;134912727.127273	259329854.500905;99532667.2871491;96212675.3343895	0.659146	0.479641	0.479641	Non	Alpha/beta-hydrolase OS=Armillaria gallica OX=47427 GN=ARMGADRAFT_1011784 PE=4 SV=1
jgi|Armme1_1|9173|g7459	2067936068.536;3032179611.65095;2795314432.07195	1866312564.27203;2424434567.88427;2711833599.69684	1.1275	0.480206	0.480206	Non	-
jgi|Armme1_1|2795|g17310	824278300.733649;1170423091.45632;1141297588.08117	1580443526.8039;1024214782.11051;1039892569.80579	0.860462	0.48104	0.48104	Non	-
jgi|Armme1_1|1596|g16055	81686015169.1726;47800882875.299;78603450394.4879	43971871982.9087;82180105305.6231;42528556253.2187	1.23364	0.481694	0.481694	Non	-
jgi|Armme1_1|11451|g10779	1791737039.82441;2191370848.63882;1674322042.92328	1877949391.60979;1895716514.01659;1296337181.42843	1.11586	0.481817	0.481817	Non	-
tr|A0A2H3DAH1|A0A2H3DAH1_ARMGA	1190765348.94864;575884348.918894;1064646760.39733	903162134.153005;513637147.749046;881718292.516598	1.23179	0.481911	0.481911	Non	3'(2'),5'-bisphosphate nucleotidase OS=Armillaria gallica OX=47427 GN=ARMGADRAFT_1054415 PE=3 SV=1
tr|A0A2H3DK63|A0A2H3DK63_ARMGA	6587926060.10755;7175936909.9959;7175888461.62152	6823059762.37823;7317883308.59211;4825949092.01897	1.10402	0.48206	0.48206	Non	26S proteasome regulatory complex, ATPase RPT6 OS=Armillaria gallica OX=47427 GN=ARMGADRAFT_1085163 PE=3 SV=1
jgi|Armme1_1|10393|g9338	341748029.252579;144399417.726973;407620377.138223	396933082.57092;59676268.208431;135495583.8261	1.50948	0.48238	0.48238	Non	-
jgi|Armme1_1|10562|g9566	1174303155.18437;834964253.423488;801510077.555844	1337152648.27707;706314270.893899;1341742616.43399	0.830311	0.48451	0.48451	Non	-
tr|A0A2H3EHE5|A0A2H3EHE5_ARMGA	260991823.175648;279827913.544262;28401832.0925273	68644652.1778936;210922590.321039;68494939.5472684	1.6354	0.485266	0.485266	Non	Ribokinase-like protein OS=Armillaria gallica OX=47427 GN=ARMGADRAFT_1005691 PE=4 SV=1
tr|A0A2H3E4G4|A0A2H3E4G4_ARMGA	NA;262314400.222142;157362695.154187	135483340.919337;235569399.885416;90582641.6340976	1.36366	0.486491	0.486491	Non	Glutamine-tRNA ligase OS=Armillaria gallica OX=47427 GN=ARMGADRAFT_1005726 PE=3 SV=1
jgi|Armme1_1|7040|g3965	2568915175.06585;3760501580.52558;5827228573.44443	3855398167.3557;2919209093.39612;2928530437.65986	1.25286	0.486602	0.486602	Non	>jgi|Armosto1|253333|mRNA_AROS_13352_AROS_13352 >tr|A0A284RMI1|A0A284RMI1_ARMOS Probable 40S ribosomal protein S10 OS=Armillaria ostoyae OX=47428 GN=ARMOST_13352 PE=3 SV=1 >tr|A0A2H3C3Y2|A0A2H3C3Y2_9AGAR 40S ribosomal protein S10 OS=Armillaria solidipes OX=1076256 GN=ARMSODRAFT_950374 PE=3 SV=1 >tr|A0A2H3E737|A0A2H3E737_ARMGA 40S ribosomal protein S10 OS=Armillaria gallica OX=47427 GN=ARMGADRAFT_…
jgi|Armme1_1|2327|g16843	266281065.061019;521402310.904254;629149578.177339	516720237.778848;386693604.081696;1080096800.21944	0.714306	0.486845	0.486845	Non	-
tr|A0A2H3CW63|A0A2H3CW63_ARMGA	NA;55554865.8021439;347047527.944162	29816438.2942062;NA;71143589.9225925	3.98774	0.486995	0.486995	Non	Stress response protein NST1 OS=Armillaria gallica OX=47427 GN=ARMGADRAFT_1066857 PE=3 SV=1
jgi|Armosto1|249906|mRNA_AROS_00151_AROS_00151	348739380.678391;371338522.582812;284828451.624371	310640144.343716;354627802.82639;460444744.611885	0.892685	0.487381	0.487381	Non	>tr|A0A284QKC6|A0A284QKC6_ARMOS Probable ras-related GTP-binding protein OS=Armillaria ostoyae OX=47428 GN=ARMOST_00151 PE=4 SV=1 >tr|A0A2H3C285|A0A2H3C285_9AGAR Rheb small monomeric GTPase RhbA OS=Armillaria solidipes OX=1076256 GN=ARMSODRAFT_952352 PE=4 SV=1 >tr|A0A2H3DUW5|A0A2H3DUW5_ARMGA Rheb small monomeric GTPase RhbA OS=Armillaria gallica OX=47427 GN=ARMGADRAFT_990123 PE=4 SV=1
jgi|Armosto1|253369|mRNA_AROS_13388_AROS_13388	2774032076.99901;2657290349.3386;3182826949.80693	3451537113.16043;2259181452.07836;1346307183.97423	1.22065	0.487497	0.487497	Non	>tr|A0A284RMK7|A0A284RMK7_ARMOS Lon protease homolog, mitochondrial OS=Armillaria ostoyae OX=47428 GN=PIM1 PE=3 SV=1
tr|A0A2H3E9A2|A0A2H3E9A2_ARMGA	169337035.115891;68753049.4416934;55416055.7055748	207081401.833963;99151869.4835439;NA	0.63896	0.487869	0.487869	Non	Trehalose-6-phosphate synthase OS=Armillaria gallica OX=47427 GN=ARMGADRAFT_1076380 PE=3 SV=1
tr|A0A2H3EP06|A0A2H3EP06_ARMGA	138216375607.825;135368449485.898;120153807596.278	136547794892.869;119550813893.911;199387517369.631	0.864436	0.488355	0.488355	Non	5-methyltetrahydropteroyltriglutamate--homocysteine S-methyltransferase OS=Armillaria gallica OX=47427 GN=ARMGADRAFT_914118 PE=3 SV=1
tr|A0A2H3B8G9|A0A2H3B8G9_9AGAR	65838613.209065;75942596.853471;52762358.3514797	38706433.1324782;54130407.7824775;73588035.9605899	1.16896	0.488443	0.488443	Non	Exocyst complex protein EXO70 OS=Armillaria solidipes OX=1076256 GN=ARMSODRAFT_966314 PE=3 SV=1
tr|A0A2H3D6W8|A0A2H3D6W8_ARMGA	6970011545.00659;8131073887.97482;9968242800.75446	10337832658.2036;6508950595.10599;13477486263.5536	0.826708	0.488662	0.488662	Non	RNA-binding domain-containing protein OS=Armillaria gallica OX=47427 GN=ARMGADRAFT_1083307 PE=4 SV=1
jgi|Armosto1|257792|mRNA_AROS_03497_AROS_03497	93661753.0402766;NA;134647876.706414	74258293.7688186;126346085.044452;76392842.5938696	1.23635	0.488669	0.488669	Non	>tr|A0A284QUL5|A0A284QUL5_ARMOS Histone H1 OS=Armillaria ostoyae OX=47428 GN=ARMOST_03497 PE=3 SV=1
tr|A0A2H3DC95|A0A2H3DC95_ARMGA	123176840.563927;97058890.0589984;66420331.0349828	120012675.117575;86099696.4910075;128540624.337154	0.856577	0.48887	0.48887	Non	Uncharacterized protein (Fragment) OS=Armillaria gallica OX=47427 GN=ARMGADRAFT_937268 PE=3 SV=1
tr|A0A2H3DSM2|A0A2H3DSM2_ARMGA	282631478.497257;306688639.119444;157066685.860286	153948911.121206;282302482.058894;169849960.576335	1.23146	0.490217	0.490217	Non	Uncharacterized protein OS=Armillaria gallica OX=47427 GN=ARMGADRAFT_1010402 PE=4 SV=1
jgi|Armosto1|266676|mRNA_AROS_07740_AROS_07740	19802901.2951328;27392335.7624233;20258460.6229451	23987199.669659;31033707.8979483;21159172.9529854	0.885451	0.490951	0.490951	Non	>tr|A0A284R6Q6|A0A284R6Q6_ARMOS Conserved oligomeric Golgi complex subunit 4 OS=Armillaria ostoyae OX=47428 GN=ARMOST_07740 PE=3 SV=1
jgi|Armosto1|267027|mRNA_AROS_08091_AROS_08091	164647342.262676;33615137.2388199;90085495.1105432	NA;131821694.84112;123952032.757228	0.75157	0.490977	0.490977	Non	>tr|A0A284R7L0|A0A284R7L0_ARMOS Related to D-lactate dehydrogenase (Cytochrome) OS=Armillaria ostoyae OX=47428 GN=ARMOST_08091 PE=4 SV=1
tr|A0A2H3B6R7|A0A2H3B6R7_9AGAR	NA;1229908990.42014;1168717396.35832	2161833853.87303;1951326124.30169;661598028.898399	0.753533	0.491061	0.491061	Non	NAD(P)-binding protein OS=Armillaria solidipes OX=1076256 GN=ARMSODRAFT_1089087 PE=4 SV=1
jgi|Armme1_1|2721|g17234	247588345.660174;291540951.254095;83485007.1711012	201686965.595215;62999713.8667921;NA	1.56818	0.492399	0.492399	Non	-
jgi|Armosto1|266048|mRNA_AROS_21013_AROS_21013	750046001.074408;448265879.271082;608117338.873846	734292825.809574;1029795439.57713;469922228.267807	0.808604	0.493171	0.493171	Non	>tr|A0A284S8X8|A0A284S8X8_ARMOS Integrase catalytic domain-containing protein OS=Armillaria ostoyae OX=47428 GN=ARMOST_21013 PE=4 SV=1
tr|A0A2H3BTA3|A0A2H3BTA3_9AGAR	691666184.299276;462717029.692305;289128376.104196	638798675.268786;676506994.542734;442739027.363688	0.821089	0.495234	0.495234	Non	NAD-P-binding protein OS=Armillaria solidipes OX=1076256 GN=ARMSODRAFT_960243 PE=4 SV=1
jgi|Armme1_1|2253|g16765	223916320.738038;469682404.13356;688455299.867684	382364496.407745;408983406.551344;250798962.296555	1.32616	0.495361	0.495361	Non	-
tr|A0A2H3DU35|A0A2H3DU35_ARMGA	36981505.3435854;48221207.1950299;NA	31764028.2339149;41225958.0758223;NA	1.16732	0.495458	0.495458	Non	Uncharacterized protein (Fragment) OS=Armillaria gallica OX=47427 GN=ARMGADRAFT_1009128 PE=4 SV=1
tr|A0A2H3AIX9|A0A2H3AIX9_9AGAR	3153221435.2173;6086696458.57903;3964758868.80125	4693069319.74731;3772721411.82154;8913519324.30475	0.759793	0.495665	0.495665	Non	Uncharacterized protein OS=Armillaria solidipes OX=1076256 GN=ARMSODRAFT_1009980 PE=4 SV=1
tr|A0A2H3C9C8|A0A2H3C9C8_9AGAR	57007967.2947762;64229559.1436373;78151646.7353758	NA;68386033.1439938;391039293.960537	0.289331	0.496069	0.496069	Non	Peroxisomal enoyl-CoA-hydratase OS=Armillaria solidipes OX=1076256 GN=ARMSODRAFT_950197 PE=4 SV=1
tr|A0A2H3BAK9|A0A2H3BAK9_9AGAR	8007028133.67538;11571328367.7531;10420565774.4172	7388573487.80823;8661180388.20628;10732979969.8845	1.12008	0.496123	0.496123	Non	RNA helicase OS=Armillaria solidipes OX=1076256 GN=ARMSODRAFT_917252 PE=3 SV=1
jgi|Armosto1|268624|mRNA_AROS_09100_AROS_09100	2354398563.73025;2459497733.73953;10988695892.8869	4648777209.4927;2382481154.69398;1583664696.06676	1.83433	0.49626	0.49626	Non	>tr|A0A284RAK6|A0A284RAK6_ARMOS 40S ribosomal protein S24 OS=Armillaria ostoyae OX=47428 GN=ARMOST_09100 PE=3 SV=1 >tr|A0A2H3CKC9|A0A2H3CKC9_9AGAR 40S ribosomal protein S24 OS=Armillaria solidipes OX=1076256 GN=ARMSODRAFT_903823 PE=3 SV=1
jgi|Armme1_1|12243|g11782	89124487.9071006;216643160.566812;103494196.809709	194912347.509428;385721913.134565;66086529.5687992	0.632826	0.496423	0.496423	Non	-
tr|A0A2H3DY47|A0A2H3DY47_ARMGA	291055650.49144;109776703.047427;56106744.0580105	55169386.5366854;125912763.405867;NA	1.68225	0.497483	0.497483	Non	3-hydroxyisobutyrate dehydrogenase OS=Armillaria gallica OX=47427 GN=ARMGADRAFT_693383 PE=4 SV=1
jgi|Armme1_1|4822|g19374	505541776.283034;407034065.049862;494683461.563671	495106409.638311;398944788.590787;417261533.277237	1.07317	0.497629	0.497629	Non	-
tr|A0A2H3DQR6|A0A2H3DQR6_ARMGA	1208446964.47322;1443553837.5062;1159681323.17608	1440350558.93139;1026644009.47833;2190632058.72038	0.818374	0.498251	0.498251	Non	Sec1-like protein OS=Armillaria gallica OX=47427 GN=ARMGADRAFT_1052125 PE=3 SV=1
jgi|Armme1_1|708|g15093	136239896.171313;355466275.652023;330372337.721071	243363044.89792;294140041.367518;66789232.7295994	1.3604	0.498734	0.498734	Non	-
jgi|Armosto1|254581|mRNA_AROS_14600_AROS_14600	158707742.105136;133607090.431788;685391344.018533	211032510.650973;137651840.523903;186582704.217271	1.82658	0.499075	0.499075	Non	>tr|A0A284RR02|A0A284RR02_ARMOS RRM domain-containing protein OS=Armillaria ostoyae OX=47428 GN=ARMOST_14600 PE=4 SV=1
tr|A0A2H3F038|A0A2H3F038_ARMGA	2721444513.58538;2828582517.35083;2828187043.13148	3801904844.78751;2620939365.50329;2844806659.35597	0.904028	0.499411	0.499411	Non	Uncharacterized protein OS=Armillaria gallica OX=47427 GN=ARMGADRAFT_1049644 PE=4 SV=1
tr|A0A2H3DFK0|A0A2H3DFK0_ARMGA	81665691.4731673;182596890.668611;98160836.3739832	92914202.7744302;140928014.730782;264252424.520423	0.72762	0.499913	0.499913	Non	Alpha/beta-hydrolase OS=Armillaria gallica OX=47427 GN=ARMGADRAFT_1012133 PE=4 SV=1
jgi|Armme1_1|13271|g13029	141061693.048562;591776611.293481;NA	382626099.502935;NA;938282893.956058	0.554798	0.500664	0.500664	Non	-
tr|A0A2H3BQ17|A0A2H3BQ17_9AGAR	655794860.849979;484974203.194245;91285111.7226683	889306190.904313;395655483.425163;454114410.154762	0.708453	0.500666	0.500666	Non	General negative regulator of transcription subunit OS=Armillaria solidipes OX=1076256 GN=ARMSODRAFT_987029 PE=3 SV=1
jgi|Armme1_1|6004|g1887	566319789.186787;2452612421.07346;364060272.62521	389581133.516438;675719137.018034;689670119.270881	1.92766	0.501178	0.501178	Non	-
tr|A0A2H3EMJ9|A0A2H3EMJ9_ARMGA	54000060.2859965;120973342.307306;82477536.9427363	71923711.6641562;55668043.0515177;81339392.3651096	1.23223	0.501792	0.501792	Non	DNA ligase OS=Armillaria gallica OX=47427 GN=ARMGADRAFT_412105 PE=3 SV=1
tr|A0A2H3EDI9|A0A2H3EDI9_ARMGA	2375890872.25582;2882824370.03991;2711393200.67825	2584277748.62318;2526133843.36435;4238801562.10587	0.85249	0.502671	0.502671	Non	Coatomer subunit beta OS=Armillaria gallica OX=47427 GN=ARMGADRAFT_1007875 PE=4 SV=1
jgi|Armme1_1|74|g14412	102329809.386523;107438899.211971;138345396.307423	100708170.851819;119399807.868344;216804946.141603	0.796759	0.502861	0.502861	Non	-
tr|A0A2H3EIV0|A0A2H3EIV0_ARMGA	7389187775.11524;7400109880.51903;7503056628.56475	6300575235.70881;5285539168.83373;8443969468.65207	1.11294	0.503045	0.503045	Non	ARM repeat-containing protein OS=Armillaria gallica OX=47427 GN=ARMGADRAFT_1007749 PE=4 SV=1
tr|A0A2H3API3|A0A2H3API3_9AGAR	4615308125.83626;5975810899.94526;19677347640.7079	5470301136.35361;6279749710.2119;6826671117.02564	1.62938	0.50316	0.50316	Non	Uncharacterized protein OS=Armillaria solidipes OX=1076256 GN=ARMSODRAFT_966807 PE=3 SV=1 >tr|A0A2H3D1B8|A0A2H3D1B8_ARMGA Uncharacterized protein OS=Armillaria gallica OX=47427 GN=ARMGADRAFT_996925 PE=3 SV=1
jgi|Armme1_1|3828|g18378	1007750466.4212;1379064077.59321;1401318383.61843	1418881063.53302;1127752391.81488;676468909.46371	1.17531	0.503522	0.503522	Non	>tr|A0A2H3BHX0|A0A2H3BHX0_9AGAR Protein phosphatase PP2A regulatory subunit B OS=Armillaria solidipes OX=1076256 GN=ARMSODRAFT_957628 PE=3 SV=1 >tr|A0A2H3EHK7|A0A2H3EHK7_ARMGA Protein phosphatase PP2A regulatory subunit B OS=Armillaria gallica OX=47427 GN=ARMGADRAFT_1008220 PE=3 SV=1
tr|A0A2H3E0Z4|A0A2H3E0Z4_ARMGA	201519607.740233;589174603.599909;415555503.472973	286283994.101875;288940181.704495;357465698.500081	1.2933	0.50353	0.50353	Non	AP complex subunit beta OS=Armillaria gallica OX=47427 GN=ARMGADRAFT_988931 PE=3 SV=1
jgi|Armosto1|250366|mRNA_AROS_00611_AROS_00611	2157004666.27908;2371109533.93326;1784987973.67821	1903568453.34566;1381508169.56213;2313755262.10846	1.12757	0.504536	0.504536	Non	>tr|A0A284QLL5|A0A284QLL5_ARMOS Alanine--tRNA ligase OS=Armillaria ostoyae OX=47428 GN=ALA1 PE=3 SV=1
jgi|Armme1_1|4734|g19280	1359401216.55235;1445235134.78513;1386310193.1031	990934482.987491;1988158463.58143;2036037363.34432	0.835661	0.504872	0.504872	Non	-
tr|A0A2H3D572|A0A2H3D572_ARMGA	693088843.019645;678963884.471943;749007376.479716	760272719.400871;539603618.667296;664120553.065374	1.07997	0.505249	0.505249	Non	RNA-binding protein Nrd1 OS=Armillaria gallica OX=47427 GN=ARMGADRAFT_940336 PE=4 SV=1
tr|A0A2H3CKP9|A0A2H3CKP9_9AGAR	397023401.462906;NA;93107905.7956378	65249224.4182532;129569735.416351;NA	2.51583	0.505445	0.505445	Non	Isopentenyl-diphosphate Delta-isomerase OS=Armillaria solidipes OX=1076256 GN=ARMSODRAFT_275688 PE=3 SV=1
tr|A0A2H3CXD6|A0A2H3CXD6_ARMGA	3017916429.06223;4000646875.19848;3036120589.23318	4036265134.89233;2830575121.86732;4517600542.65585	0.883195	0.505856	0.505856	Non	NAD(P)-binding protein OS=Armillaria gallica OX=47427 GN=ARMGADRAFT_1021208 PE=3 SV=1
jgi|Armosto1|261293|mRNA_AROS_04695_AROS_04695	538628753.37961;898973642.685361;392991286.244904	422822768.198358;673158600.062757;332360577.028756	1.28162	0.506665	0.506665	Non	>tr|A0A284QY34|A0A284QY34_ARMOS Related to ACYL-COA DEHYDROGENASE, LONG-CHAIN SPECIFIC OS=Armillaria ostoyae OX=47428 GN=ARMOST_04695 PE=3 SV=1
sp|A0A2H3CTK0|ARMB_ARMGA	2759043351.19513;1564246963.60036;1179519139.01295	493509728.678012;2213551370.43947;1293694537.06303	1.37544	0.507046	0.507046	Non	Orsellinic acid synthase armB OS=Armillaria gallica OX=47427 GN=armB PE=1 SV=1
tr|A0A2H3DWK4|A0A2H3DWK4_ARMGA	8372346569.37007;9325995882.63832;10394080732.3314	7887603943.87439;12983892007.0624;10852619687.5182	0.885523	0.509025	0.509025	Non	40S ribosomal protein S4 OS=Armillaria gallica OX=47427 GN=ARMGADRAFT_985330 PE=3 SV=1
tr|A0A2H3C946|A0A2H3C946_9AGAR	2620689790.63927;1327384201.71011;1306179957.92954	1263993989.58769;616222762.944409;2064145489.77633	1.33209	0.509519	0.509519	Non	Pyruvate dehydrogenase E1 component subunit beta OS=Armillaria solidipes OX=1076256 GN=ARMSODRAFT_986831 PE=4 SV=1
tr|A0A2H3CG47|A0A2H3CG47_9AGAR	1475043046.82232;2334161024.68454;1371198139.67763	1006360044.80732;1141933827.25949;2057779119.25968	1.23165	0.510291	0.510291	Non	Methionine--tRNA ligase OS=Armillaria solidipes OX=1076256 GN=ARMSODRAFT_1013185 PE=3 SV=1
tr|A0A2H3C2I9|A0A2H3C2I9_9AGAR	84165506.0818152;293958816.864738;281738530.047685	72783393.5597294;189125198.804328;219231374.149836	1.37146	0.510469	0.510469	Non	Uncharacterized protein OS=Armillaria solidipes OX=1076256 GN=ARMSODRAFT_874850 PE=4 SV=1
tr|A0A2H3CN05|A0A2H3CN05_9AGAR	348119507.950231;337876703.643475;240894440.634851	269541396.009706;NA;293045236.08347	1.09837	0.511094	0.511094	Non	Small nuclear ribonucleoprotein E OS=Armillaria solidipes OX=1076256 GN=ARMSODRAFT_1078787 PE=3 SV=1
tr|A0A2H3DLR8|A0A2H3DLR8_ARMGA	5139354627.33209;7370487023.6999;6321096711.16349	6184387378.25884;6088169022.12226;9245531552.75807	0.875121	0.511185	0.511185	Non	Sec63-domain-containing protein OS=Armillaria gallica OX=47427 GN=ARMGADRAFT_1166965 PE=4 SV=1
jgi|Armme1_1|7832|g5324	8658910683.04434;5695594686.79134;5892142892.28237	9162422889.12512;9468734351.02417;5245288704.729	0.847976	0.511349	0.511349	Non	-
jgi|Armme1_1|1256|g15710	6202792020.80773;5780460168.48939;7113051400.98639	5193272479.34364;5026924936.35083;7142106758.09597	1.09987	0.511571	0.511571	Non	-
jgi|Armme1_1|8288|g6070	370988746.880158;512035083.207394;352666511.382774	411772292.625671;534502241.194861;NA	0.870565	0.512273	0.512273	Non	-
tr|A0A2H3EML9|A0A2H3EML9_ARMGA	41333824.8431135;73292552.0947869;NA	35937950.7216556;43880381.3861254;46487717.9933856	1.36129	0.512418	0.512418	Non	Coatomer subunit epsilon OS=Armillaria gallica OX=47427 GN=ARMGADRAFT_1160377 PE=3 SV=1
tr|A0A2H3E256|A0A2H3E256_ARMGA	1309760589.05948;1054493640.98579;1004302409.60558	1811466122.24595;823836351.661707;1425466394.73788	0.829537	0.512809	0.512809	Non	Inositol-1-monophosphatase OS=Armillaria gallica OX=47427 GN=ARMGADRAFT_915695 PE=3 SV=1
tr|A0A2H3DQC3|A0A2H3DQC3_ARMGA	274857664.775242;334654217.192205;326524216.900358	408028662.125536;217159795.724917;92576636.9279923	1.3041	0.512934	0.512934	Non	Septin family protein OS=Armillaria gallica OX=47427 GN=ARMGADRAFT_1009431 PE=3 SV=1
tr|A0A2H3CIA0|A0A2H3CIA0_9AGAR	7716399280.80005;10420040040.5664;9698718548.93932	8629293822.72038;9441815885.59691;13655264157.2261	0.877351	0.513343	0.513343	Non	FAD/NAD(P)-binding domain-containing protein OS=Armillaria solidipes OX=1076256 GN=ARMSODRAFT_946975 PE=4 SV=1
tr|A0A2H3BII5|A0A2H3BII5_9AGAR	344125901.685196;340746918.283923;169239418.928777	205746323.968855;421142674.34922;427147425.607812	0.810325	0.514897	0.514897	Non	DUF221-domain-containing protein OS=Armillaria solidipes OX=1076256 GN=ARMSODRAFT_191570 PE=3 SV=1
tr|A0A2H3AXA2|A0A2H3AXA2_9AGAR	816758533.211699;785205860.144871;811377054.019212	528050358.039497;884238761.888736;755988480.822645	1.11302	0.515409	0.515409	Non	Uncharacterized protein OS=Armillaria solidipes OX=1076256 GN=ARMSODRAFT_1007772 PE=4 SV=1
tr|A0A2H3BL88|A0A2H3BL88_9AGAR	175906669.849594;130200461.897588;116492640.013818	244147854.183491;137257911.761553;NA	0.73867	0.515633	0.515633	Non	Autophagy-related protein 1 OS=Armillaria solidipes OX=1076256 GN=ARMSODRAFT_954498 PE=4 SV=1
tr|A0A2H3E459|A0A2H3E459_ARMGA	25915252868.7171;24555747067.5537;26190071421.081	26402968941.7941;26972958906.0551;11052259457.3045	1.18987	0.516532	0.516532	Non	60S acidic ribosomal protein P0 OS=Armillaria gallica OX=47427 GN=ARMGADRAFT_921346 PE=3 SV=1
tr|A0A2H3CR96|A0A2H3CR96_9AGAR	55575146.7264048;90349713.2983418;NA	90469566.9538602;NA;88323180.7016783	0.816168	0.517589	0.517589	Non	JmjC domain-containing histone demethylation protein 1 OS=Armillaria solidipes OX=1076256 GN=ARMSODRAFT_946693 PE=3 SV=1
tr|A0A2H3BV80|A0A2H3BV80_9AGAR	265412227.056793;461075763.300975;340971547.700931	469460285.513291;245726196.474679;67621665.7047013	1.36363	0.518207	0.518207	Non	NudC domain-containing protein 1 OS=Armillaria solidipes OX=1076256 GN=ARMSODRAFT_489384 PE=4 SV=1
tr|A0A2H3DHJ3|A0A2H3DHJ3_ARMGA	221518124.609416;138138586.907363;816258610.795825	236155428.585612;124488054.382034;312432636.109651	1.74708	0.518266	0.518266	Non	DUF382-domain-containing protein OS=Armillaria gallica OX=47427 GN=ARMGADRAFT_1103309 PE=4 SV=1
tr|A0A2H3DVG7|A0A2H3DVG7_ARMGA	328156557.549056;333225114.50512;404405820.069368	279798041.500437;335095501.693193;961057683.577891	0.676282	0.518373	0.518373	Non	Uncharacterized protein OS=Armillaria gallica OX=47427 GN=ARMGADRAFT_1166286 PE=4 SV=1
jgi|Armme1_1|9153|g7439	1146510500.89717;593497939.459998;1210470286.23488	1749673667.00276;515875976.21507;1652493569.76566	0.753049	0.519534	0.519534	Non	-
jgi|Armosto1|253666|mRNA_AROS_13685_AROS_13685	1503038938.06958;1906390959.86129;1622442519.308	1269857507.2385;2941137794.50028;1957839114.16809	0.815693	0.519685	0.519685	Non	>tr|A0A284RNK4|A0A284RNK4_ARMOS Phosphotransferase OS=Armillaria ostoyae OX=47428 GN=ARMOST_13685 PE=3 SV=1
tr|A0A2H3DFD2|A0A2H3DFD2_ARMGA	59009851.351295;NA;169182294.328199	266293909.310794;128289466.938713;112798872.333244	0.674616	0.520112	0.520112	Non	Creatinase/aminopeptidase OS=Armillaria gallica OX=47427 GN=ARMGADRAFT_935599 PE=3 SV=1
jgi|Armosto1|253552|mRNA_AROS_13571_AROS_13571	1888325405.08944;130392610.158037;1413833864.29039	1618962327.37155;153776657.862771;144372466.489884	1.79048	0.52078	0.52078	Non	>tr|A0A284RN56|A0A284RN56_ARMOS Nup54 domain-containing protein OS=Armillaria ostoyae OX=47428 GN=ARMOST_13571 PE=4 SV=1
tr|A0A2H3BL25|A0A2H3BL25_9AGAR	195798487.31475;280464404.656997;215666139.761673	101646333.675949;291861820.025259;163855962.674808	1.24143	0.522358	0.522358	Non	Clavaminate synthase-like protein OS=Armillaria solidipes OX=1076256 GN=ARMSODRAFT_893918 PE=3 SV=1
jgi|Armme1_1|11592|g10985	7506557119.54566;6830470350.06471;6378221311.74088	7395519501.02535;6507900118.40639;5358562051.84603	1.07545	0.522639	0.522639	Non	-
tr|A0A2H3DSR6|A0A2H3DSR6_ARMGA	208521121.014048;NA;150928387.87097	80922858.1386971;190050931.395851;172012124.148028	1.21714	0.523914	0.523914	Non	Brix-domain-containing protein OS=Armillaria gallica OX=47427 GN=ARMGADRAFT_924501 PE=3 SV=1
jgi|Armme1_1|3069|g17600	182471223.659296;211479176.067262;722106882.753273	346876683.425744;64066604.2648239;283087271.633839	1.60808	0.524476	0.524476	Non	-
tr|A0A2H3DS73|A0A2H3DS73_ARMGA	77463767.3240782;67916403.890991;NA	70415434.5084393;NA;125657739.574897	0.741459	0.525039	0.525039	Non	S-adenosyl-L-methionine-dependent methyltransferase OS=Armillaria gallica OX=47427 GN=ARMGADRAFT_989199 PE=4 SV=1
jgi|Armosto1|251273|mRNA_AROS_01518_AROS_01518	1138228594.77502;1034318073.6387;NA	1341031590.72299;822851529.755831;572624997.923228	1.19087	0.525136	0.525136	Non	>tr|A0A284QP76|A0A284QP76_ARMOS Uncharacterized protein OS=Armillaria ostoyae OX=47428 GN=ARMOST_01518 PE=4 SV=1
tr|A0A2H3C461|A0A2H3C461_9AGAR	309199630.100143;133987383.863925;267748196.051731	277732279.128073;213003847.282123;363195431.965068	0.832544	0.525942	0.525942	Non	Uncharacterized protein OS=Armillaria solidipes OX=1076256 GN=ARMSODRAFT_948514 PE=4 SV=1
tr|A0A2H3BL30|A0A2H3BL30_9AGAR	102715959.610623;60971044.8935331;145257472.977287	116647918.065646;84327017.0604316;39000626.0254062	1.2874	0.526415	0.526415	Non	FMN-linked oxidoreductase (Fragment) OS=Armillaria solidipes OX=1076256 GN=ARMSODRAFT_1083998 PE=4 SV=1
tr|A0A2H3E3T3|A0A2H3E3T3_ARMGA	1422353864.92867;1336991614.73253;873487074.283355	837725277.169925;1157690977.7535;1205165950.82204	1.13505	0.527575	0.527575	Non	Alpha-amylase OS=Armillaria gallica OX=47427 GN=ARMGADRAFT_1009748 PE=3 SV=1
tr|A0A2H3ECU7|A0A2H3ECU7_ARMGA	498570748.553227;510393816.816064;628266743.441143	723188225.458572;419862405.871582;735724203.347944	0.871436	0.528293	0.528293	Non	NAD(P)-binding protein OS=Armillaria gallica OX=47427 GN=ARMGADRAFT_984474 PE=4 SV=1
jgi|Armme1_1|10695|g570	586999149.872147;658187853.810959;648987394.014214	929502859.599736;750631256.658295;498799123.969752	0.869313	0.528386	0.528386	Non	-
tr|A0A2H3DMV2|A0A2H3DMV2_ARMGA	40561524.3949133;36749555.7373844;35989536.9928568	60753259.4995371;37525653.9014795;34093715.9196471	0.855922	0.528463	0.528463	Non	E3 ubiquitin-protein ligase OS=Armillaria gallica OX=47427 GN=ARMGADRAFT_962222 PE=3 SV=1
tr|A0A2H3ENL3|A0A2H3ENL3_ARMGA	1122731776.57101;1196923539.04316;1561007607.95977	1410311306.96645;1111404348.17735;971832465.376829	1.11081	0.528747	0.528747	Non	Actin-related protein Arp4p OS=Armillaria gallica OX=47427 GN=ARMGADRAFT_954526 PE=3 SV=1
jgi|Armosto1|257287|mRNA_AROS_02992_AROS_02992	9039979983.14311;10590571621.7144;9646787093.86897	13446399092.7734;8485225541.02319;10654661600.5098	0.898456	0.528822	0.528822	Non	>tr|A0A284QTG5|A0A284QTG5_ARMOS Transket_pyr domain-containing protein OS=Armillaria ostoyae OX=47428 GN=ARMOST_02992 PE=4 SV=1
tr|A0A2H3E6C3|A0A2H3E6C3_ARMGA	491040819.183275;1116701640.30596;772013011.075883	788489770.495863;708283914.70565;1577418445.74853	0.774108	0.528826	0.528826	Non	Suf-domain-containing protein OS=Armillaria gallica OX=47427 GN=ARMGADRAFT_1005227 PE=4 SV=1
jgi|Armosto1|252948|mRNA_AROS_12967_AROS_12967	140131883.956321;71531193.0406765;81594702.2065403	60433923.3074774;186085381.854859;136048136.738866	0.766552	0.529194	0.529194	Non	>tr|A0A284RLF4|A0A284RLF4_ARMOS Related to ERG28-involved in synthesis of ergosterol OS=Armillaria ostoyae OX=47428 GN=ARMOST_12967 PE=3 SV=1
tr|A0A2H3EN08|A0A2H3EN08_ARMGA	1334707925.90595;2989626778.13915;11538130687.5313	3249922313.93631;2512937229.82561;2953155078.33747	1.81992	0.530014	0.530014	Non	60S ribosomal protein L13 OS=Armillaria gallica OX=47427 GN=ARMGADRAFT_983899 PE=3 SV=1
jgi|Armme1_1|3834|g18384	265417307.980795;309490801.250983;585527155.918242	385611983.106657;414590325.935462;35376599.6388517	1.38878	0.531481	0.531481	Non	-
tr|A0A2H3AP31|A0A2H3AP31_9AGAR	2441383982.63279;234701093.960203;2081828170.86035	1088629707.84643;1764341271.7728;198282411.544099	1.55933	0.531534	0.531534	Non	Uncharacterized protein OS=Armillaria solidipes OX=1076256 GN=ARMSODRAFT_899250 PE=3 SV=1
tr|A0A2H3DVW0|A0A2H3DVW0_ARMGA	NA;63853268.8002592;120688701.583503	79332491.7358688;NA;54541777.2979424	1.37847	0.531761	0.531761	Non	RRM domain-containing protein OS=Armillaria gallica OX=47427 GN=ARMGADRAFT_1045706 PE=4 SV=1
tr|A0A2H3D170|A0A2H3D170_ARMGA	526434535.776449;87895819.8888653;136880929.274439	149655012.041534;112814632.057723;177057172.481978	1.70914	0.532947	0.532947	Non	Glutamate dehydrogenase OS=Armillaria gallica OX=47427 GN=ARMGADRAFT_971569 PE=3 SV=1
tr|A0A2H3EM05|A0A2H3EM05_ARMGA	1534642285.35777;1492711767.47092;1336404064.78049	1828786051.30682;1181064084.31961;1851652858.75827	0.897615	0.533638	0.533638	Non	DNA replication licensing factor MCM3 OS=Armillaria gallica OX=47427 GN=ARMGADRAFT_1160226 PE=3 SV=1
tr|A0A2H3CLN6|A0A2H3CLN6_9AGAR	191881094.909735;254168114.596881;494216078.468038	351287852.858433;204120753.691126;158738842.221801	1.31663	0.533725	0.533725	Non	Uncharacterized protein OS=Armillaria solidipes OX=1076256 GN=ARMSODRAFT_969598 PE=4 SV=1
tr|A0A2H3EMA4|A0A2H3EMA4_ARMGA	22703600807.4846;21587056443.6259;19333561408.1421	20409551823.0241;18222487998.3827;21983197514.1973	1.04964	0.533765	0.533765	Non	Ubiquitin (Fragment) OS=Armillaria gallica OX=47427 GN=ARMGADRAFT_857497 PE=4 SV=1
tr|A0A2H3CGN0|A0A2H3CGN0_9AGAR	8010076688.07617;9626627848.46488;8940519304.91215	8487216279.64297;8344724282.45162;13733342286.2039	0.869523	0.535705	0.535705	Non	Transcription factor OS=Armillaria solidipes OX=1076256 GN=ARMSODRAFT_952102 PE=4 SV=1
tr|A0A2H3BEZ2|A0A2H3BEZ2_9AGAR	152381991.723497;305671854.574571;293033621.525487	242181320.571372;299510603.494225;324384595.853177	0.86723	0.535962	0.535962	Non	PPR_long domain-containing protein OS=Armillaria solidipes OX=1076256 GN=ARMSODRAFT_960968 PE=4 SV=1
jgi|Armme1_1|9931|g8629	803243275.368196;590455592.002898;1231866045.72387	678652553.701547;1130772512.32623;1380421320.32761	0.823101	0.537198	0.537198	Non	-
jgi|Armme1_1|11286|g10545	1239897884.04137;809904917.790009;1016558233.00218	1227279348.29721;462794075.488381;851676230.889907	1.2064	0.53728	0.53728	Non	-
tr|A0A2H3BSW5|A0A2H3BSW5_9AGAR	8513596256.60668;7756785088.97638;8576999119.41967	8029681486.9518;9454946844.34192;3088050061.17144	1.20779	0.53802	0.53802	Non	Fumarate reductase OS=Armillaria solidipes OX=1076256 GN=ARMSODRAFT_567123 PE=3 SV=1
jgi|Armosto1|261448|mRNA_AROS_04850_AROS_04850	4068041801.65441;2218151512.43882;6572964268.25471	5713952846.73588;1770118893.6206;1681682777.98351	1.40296	0.53871	0.53871	Non	>tr|A0A284QYH9|A0A284QYH9_ARMOS Related to STI1-Hsp90 cochaperone OS=Armillaria ostoyae OX=47428 GN=ARMOST_04850 PE=4 SV=1
jgi|Armme1_1|4447|g18994	114905096.289783;83564477.8512576;NA	111533126.51486;114607007.926417;NA	0.87764	0.53881	0.53881	Non	-
tr|A0A2H3C539|A0A2H3C539_9AGAR	NA;380809830.587415;315405692.369795	354400027.611557;285572090.786401;665465899.287761	0.799979	0.539139	0.539139	Non	Oligosaccharyl transferase subunit OST3/OST6 family OS=Armillaria solidipes OX=1076256 GN=ARMSODRAFT_947050 PE=3 SV=1
tr|A0A2H3CR63|A0A2H3CR63_9AGAR	204659618.773047;342524289.693071;654284402.431391	593857067.674397;133016612.086916;34968190.9641986	1.57706	0.539885	0.539885	Non	Uncharacterized protein OS=Armillaria solidipes OX=1076256 GN=ARMSODRAFT_1077443 PE=4 SV=1
tr|A0A2H3D3M6|A0A2H3D3M6_ARMGA	895004762.83198;1232510998.11371;1227971186.59359	956294624.865761;1276920083.15816;728661135.680413	1.13289	0.540632	0.540632	Non	FMN-linked oxidoreductase OS=Armillaria gallica OX=47427 GN=ARMGADRAFT_1032968 PE=4 SV=1
jgi|Armosto1|250898|mRNA_AROS_01143_AROS_01143	231085504.503896;71427112.7329336;170745431.125817	119146678.664531;135353922.743527;116637913.874984	1.27515	0.54148	0.54148	Non	>tr|A0A284QN35|A0A284QN35_ARMOS Uncharacterized protein OS=Armillaria ostoyae OX=47428 GN=ARMOST_01143 PE=3 SV=1
tr|A0A2H3E8B0|A0A2H3E8B0_ARMGA	48171224.2716857;65210315.889676;93596061.4732991	89821873.773355;38756024.7358866;33401823.5767054	1.2778	0.541673	0.541673	Non	C2H2-type domain-containing protein OS=Armillaria gallica OX=47427 GN=ARMGADRAFT_1041517 PE=4 SV=1
jgi|Armme1_1|9954|g8671	3801598147.02535;3640208763.30736;2619059073.56317	4601327820.50304;3546212373.47018;3079041046.28938	0.896165	0.542782	0.542782	Non	-
jgi|Armosto1|252512|mRNA_AROS_12544_AROS_12544	3810743810.22772;3898808297.16083;5344785355.84084	3875785167.18776;4878348138.15108;5777901664.55606	0.898314	0.542938	0.542938	Non	>tr|A0A284RK78|A0A284RK78_ARMOS 40S ribosomal protein S13 OS=Armillaria ostoyae OX=47428 GN=ARMOST_12544 PE=3 SV=1 >tr|A0A2H3B4L1|A0A2H3B4L1_9AGAR Ribosomal_S13_N domain-containing protein OS=Armillaria solidipes OX=1076256 GN=ARMSODRAFT_966784 PE=3 SV=1 >tr|A0A2H3D1A6|A0A2H3D1A6_ARMGA Ribosomal_S13_N domain-containing protein OS=Armillaria gallica OX=47427 GN=ARMGADRAFT_1015751 PE=3 SV=1
tr|A0A2H3C563|A0A2H3C563_9AGAR	58740562.3792252;NA;162597385.825278	104803612.411003;57811015.5187028;35953176.5913032	1.67201	0.543692	0.543692	Non	SEP-domain-containing protein OS=Armillaria solidipes OX=1076256 GN=ARMSODRAFT_112548 PE=4 SV=1
tr|A0A2H3DTV4|A0A2H3DTV4_ARMGA	342383144.752744;403391254.278861;306369619.187554	676063585.138803;726995530.917284;92318378.5013734	0.703598	0.544502	0.544502	Non	PH domain-containing protein OS=Armillaria gallica OX=47427 GN=ARMGADRAFT_1011765 PE=4 SV=1
jgi|Armme1_1|12867|g12566	521963322.65529;585852039.929655;561327097.855457	961436478.805706;652273810.178824;404432696.085192	0.827068	0.545976	0.545976	Non	-
tr|A0A2H3CQ96|A0A2H3CQ96_9AGAR	24861469230.844;22781978438.2894;21999202996.9034	21733804732.4694;25634257662.0017;16367578237.7167	1.09268	0.546377	0.546377	Non	Succinate--CoA ligase [ADP-forming] subunit alpha, mitochondrial OS=Armillaria solidipes OX=1076256 GN=ARMSODRAFT_874657 PE=3 SV=1
tr|A0A2H3BBA8|A0A2H3BBA8_9AGAR	1138533450.2151;460715485.312634;958602729.143665	3264896835.93685;816089086.002153;413453722.987089	0.569115	0.547072	0.547072	Non	Uncharacterized protein OS=Armillaria solidipes OX=1076256 GN=ARMSODRAFT_965284 PE=4 SV=1
tr|A0A2H3CYC6|A0A2H3CYC6_ARMGA	110677767.520687;NA;116362811.376142	62517727.2726127;117364509.262868;NA	1.26216	0.547134	0.547134	Non	Terpenoid synthase OS=Armillaria gallica OX=47427 GN=ARMGADRAFT_1086319 PE=3 SV=1
tr|A0A2H3EJP9|A0A2H3EJP9_ARMGA	NA;93035785.85586;79444739.9666276	NA;78510002.3363938;187099221.070508	0.649377	0.547625	0.547625	Non	P-loop containing nucleoside triphosphate hydrolase protein OS=Armillaria gallica OX=47427 GN=ARMGADRAFT_915556 PE=4 SV=1
tr|D2SRN5|D2SRN5_9AGAR	5063750478.1925;4957425119.56874;4085499501.83982	3011773289.34942;5622019986.67453;3747990431.33154	1.13931	0.547723	0.547723	Non	Glyceraldehyde-3-phosphate dehydrogenase (Fragment) OS=Armillaria heimii OX=108573 GN=gpd PE=3 SV=1
tr|A0A2H3EH20|A0A2H3EH20_ARMGA	886163955.069689;1191038998.56693;923029682.420473	547526257.436584;780963771.35926;1223424220.983	1.17568	0.547803	0.547803	Non	Spindle pole body protein OS=Armillaria gallica OX=47427 GN=ARMGADRAFT_1006583 PE=4 SV=1
tr|A0A2H3C4U8|A0A2H3C4U8_9AGAR	133125289.758505;115777333.09768;127574812.525832	175607843.243673;79626133.8297193;200732863.592018	0.825668	0.548313	0.548313	Non	Uncharacterized protein OS=Armillaria solidipes OX=1076256 GN=ARMSODRAFT_946976 PE=4 SV=1
jgi|Armme1_1|3010|g17541	1730918379.52864;2878901343.05576;1955167351.94376	1645393260.78214;2507093953.18409;1484085051.57045	1.16471	0.549429	0.549429	Non	>jgi|Armosto1|268313|mRNA_AROS_08789_AROS_08789 >tr|A0A284R9P8|A0A284R9P8_ARMOS Probable SEC4-like Rab/GTPase OS=Armillaria ostoyae OX=47428 GN=ARMOST_08789 PE=4 SV=1 >tr|A0A2H3CE77|A0A2H3CE77_9AGAR Rab-type small GTP-binding protein OS=Armillaria solidipes OX=1076256 GN=ARMSODRAFT_904313 PE=4 SV=1 >tr|A0A2H3EK86|A0A2H3EK86_ARMGA Rab-type small GTP-binding protein OS=Armillaria gallica OX=47427 G…
jgi|Armme1_1|10496|g9462	2980876493.09263;3310034002.43686;4427883585.11867	3948131954.20241;2989394067.88818;2626548258.81339	1.12074	0.549608	0.549608	Non	-
tr|A0A2H3DI21|A0A2H3DI21_ARMGA	530448465.737489;286685204.589014;NA	247530652.828191;322358471.710537;346931157.097998	1.3369	0.550161	0.550161	Non	Mitochondrial carrier OS=Armillaria gallica OX=47427 GN=ARMGADRAFT_1015849 PE=3 SV=1
tr|A0A2H3EMW5|A0A2H3EMW5_ARMGA	290781280.595369;591976765.731448;515279476.644574	610247854.707517;541586393.437792;450546840.261468	0.872475	0.550574	0.550574	Non	Beta-trefoil OS=Armillaria gallica OX=47427 GN=ARMGADRAFT_983827 PE=3 SV=1
tr|A0A2H3D813|A0A2H3D813_ARMGA	313396473.325231;301092321.033885;301550380.157025	310964893.013608;226489341.913244;664024456.906632	0.762426	0.551355	0.551355	Non	ARF/SAR superfamily OS=Armillaria gallica OX=47427 GN=ARMGADRAFT_994154 PE=3 SV=1
jgi|Armme1_1|905|g15319	3548009230.11962;4693621570.32812;2929920763.6143	3869470609.71765;3894182780.21285;1590511547.37712	1.19429	0.551733	0.551733	Non	-
tr|A0A2H3CMI2|A0A2H3CMI2_9AGAR	6367413958.4504;7004204402.22014;5369712454.27461	6057013733.2904;5606919384.11777;6051415356.37524	1.05791	0.553224	0.553224	Non	T-complex protein 1 subunit alpha OS=Armillaria solidipes OX=1076256 GN=ARMSODRAFT_924207 PE=3 SV=1
jgi|Armme1_1|13766|g13594	821941075.693043;853938894.142767;2156557534.70659	1165035853.23472;982917916.85746;745622107.698361	1.32446	0.555192	0.555192	Non	-
jgi|Armme1_1|11027|g10216	4014895336.60064;3092466128.36664;4744250009.40726	2617744903.21475;4712569783.99538;2961803732.62425	1.15152	0.556808	0.556808	Non	>jgi|Armosto1|250708|mRNA_AROS_00953_AROS_00953 >tr|A0A284QMN6|A0A284QMN6_ARMOS 40S ribosomal protein S23 OS=Armillaria ostoyae OX=47428 GN=ARMOST_00953 PE=3 SV=1 >tr|A0A2H3D8U7|A0A2H3D8U7_ARMGA Ribosomal protein S12/S23 OS=Armillaria gallica OX=47427 GN=ARMGADRAFT_1046743 PE=3 SV=1
jgi|Armme1_1|205|g14551	100708994.630103;110965620.408951;166886924.01409	87649666.0036382;118237718.019411;126210292.487663	1.13991	0.557381	0.557381	Non	-
tr|A0A2H3B7K5|A0A2H3B7K5_9AGAR	84820945.2779851;106830429.720551;64197664.7579717	55725969.6736934;87360268.5305281;NA	1.19205	0.558683	0.558683	Non	EKC/KEOPS complex subunit CGI121 OS=Armillaria solidipes OX=1076256 GN=ARMSODRAFT_431442 PE=3 SV=1
jgi|Armosto1|261861|mRNA_AROS_05263_AROS_05263	102563531.890584;100781762.605186;NA	77847668.6507551;NA;103943611.305177	1.11856	0.560194	0.560194	Non	>tr|A0A284QZS0|A0A284QZS0_ARMOS Uncharacterized protein OS=Armillaria ostoyae OX=47428 GN=ARMOST_05263 PE=4 SV=1
tr|A0A2H3AMW4|A0A2H3AMW4_9AGAR	193339320.098112;60963038.7160145;78717699.5956427	NA;107490028.286623;194570697.412692	0.734996	0.560375	0.560375	Non	D-arabinono-1,4-lactone oxidase OS=Armillaria solidipes OX=1076256 GN=ARMSODRAFT_898455 PE=4 SV=1
jgi|Armme1_1|10270|g9144	NA;848935033.19359;67547243.6100095	188976663.487528;3112496806.12261;NA	0.277598	0.561323	0.561323	Non	-
tr|A0A2H3E9P7|A0A2H3E9P7_ARMGA	1540688584.91934;1866520195.81825;1214053556.63474	1313878993.60153;1272783831.15348;1613694745.67361	1.10021	0.561338	0.561338	Non	Vacuolar protein 8 OS=Armillaria gallica OX=47427 GN=ARMGADRAFT_1006651 PE=3 SV=1
tr|A0A2H3C3K7|A0A2H3C3K7_9AGAR	125869730.284625;111021663.651582;173066767.167462	116810292.400592;139509871.186321;230210360.2861	0.842616	0.561939	0.561939	Non	Polyadenylation factor subunit 2 OS=Armillaria solidipes OX=1076256 GN=ARMSODRAFT_991331 PE=4 SV=1
jgi|Armme1_1|1520|g15987	588523427.072542;1666806097.61469;676562996.656572	664652277.710681;725025887.105533;825874412.267703	1.32332	0.562161	0.562161	Non	-
jgi|Armme1_1|12685|g12351	1699162604.52041;1923324025.3133;1596217134.49747	1581345606.44249;2108175426.51079;633261674.089377	1.20726	0.563479	0.563479	Non	-
tr|A0A2H3DFN5|A0A2H3DFN5_ARMGA	7699632231.5957;12692593529.2447;8542205044.52254	10331518100.7335;8982888877.45893;5728772503.39926	1.15538	0.56375	0.56375	Non	2-isopropylmalate synthase OS=Armillaria gallica OX=47427 GN=ARMGADRAFT_966364 PE=3 SV=1
jgi|Armosto1|264908|mRNA_AROS_06884_AROS_06884	110489773.332638;63240796.2200799;136787452.655313	NA;71530897.7634228;101628895.081481	1.1955	0.565069	0.565069	Non	>tr|A0A284R499|A0A284R499_ARMOS Uncharacterized protein OS=Armillaria ostoyae OX=47428 GN=ARMOST_06884 PE=4 SV=1
tr|A0A2H3DNR7|A0A2H3DNR7_ARMGA	284277697.873683;NA;68149648.4888256	276316014.095492;292327969.060707;222078222.852565	0.668555	0.565153	0.565153	Non	Uncharacterized protein OS=Armillaria gallica OX=47427 GN=ARMGADRAFT_1044963 PE=4 SV=1
tr|A0A2H3DX19|A0A2H3DX19_ARMGA	7254543289.08034;7359278375.17375;10879120522.6885	8020299858.7105;7055920681.62923;7949074251.1312	1.10717	0.565496	0.565496	Non	Uncharacterized protein OS=Armillaria gallica OX=47427 GN=ARMGADRAFT_1063080 PE=3 SV=1
jgi|Armme1_1|10558|g9562	249290455.200615;309863088.505602;502166784.239309	521952299.682651;180504724.388232;53479914.7438442	1.40398	0.567021	0.567021	Non	-
tr|A0A2H3E3M7|A0A2H3E3M7_ARMGA	5872531960.72213;6364510818.47734;3861363341.75618	3568627050.24899;6295769479.88081;4125648335.18726	1.1507	0.568101	0.568101	Non	Adenylosuccinate lyase OS=Armillaria gallica OX=47427 GN=ARMGADRAFT_1049913 PE=3 SV=1
jgi|Armme1_1|9736|g8371	2827635825.21291;2917571180.471;3014569035.37898	3608498970.27452;2645822532.32508;887976554.854665	1.22646	0.56849	0.56849	Non	>tr|A0A2H3B1Y1|A0A2H3B1Y1_9AGAR Ras-domain-containing protein OS=Armillaria solidipes OX=1076256 GN=ARMSODRAFT_963757 PE=4 SV=1 >tr|A0A2H3CXC1|A0A2H3CXC1_ARMGA Ras-domain-containing protein OS=Armillaria gallica OX=47427 GN=ARMGADRAFT_975094 PE=4 SV=1
jgi|Armosto1|257610|mRNA_AROS_03315_AROS_03315	550467306.302678;542578650.441172;535049781.589858	474295432.376115;683269438.296412;592769155.199502	0.930163	0.570368	0.570368	Non	>tr|A0A284QU39|A0A284QU39_ARMOS Probable ATP-dependent RNA helicase DBP2-A OS=Armillaria ostoyae OX=47428 GN=ARMOST_03315 PE=3 SV=1
jgi|Armosto1|263329|mRNA_AROS_19740_AROS_19740	132957619.266462;164835185.843412;134305129.10295	222967024.269475;76369656.0609577;236925079.378191	0.805759	0.571127	0.571127	Non	>tr|A0A284S5E1|A0A284S5E1_ARMOS Serine/threonine-protein phosphatase OS=Armillaria ostoyae OX=47428 GN=ARMOST_19740 PE=3 SV=1 >tr|A0A2H3AXL4|A0A2H3AXL4_9AGAR Serine/threonine-protein phosphatase OS=Armillaria solidipes OX=1076256 GN=ARMSODRAFT_963287 PE=3 SV=1
jgi|Armosto1|264910|mRNA_AROS_06886_AROS_06886	38639918.9376153;51743925.3032506;NA	33822573.9691698;44490970.9677682;41696123.2781169	1.12971	0.571334	0.571334	Non	>tr|A0A284R489|A0A284R489_ARMOS Related to GTPase-activating protein of the rho/rac family (LRG1 protein) OS=Armillaria ostoyae OX=47428 GN=ARMOST_06886 PE=4 SV=1 >tr|A0A2H3B0A1|A0A2H3B0A1_9AGAR Uncharacterized protein OS=Armillaria solidipes OX=1076256 GN=ARMSODRAFT_966082 PE=4 SV=1
tr|A0A2H3DCN6|A0A2H3DCN6_ARMGA	9163446436.37511;10869586908.2405;8952463539.57833	9779445361.91842;10110838233.655;6807572005.47568	1.08569	0.571581	0.571581	Non	T-complex protein 1 zeta subunit OS=Armillaria gallica OX=47427 GN=ARMGADRAFT_1054235 PE=3 SV=1
jgi|Armme1_1|4828|g19380	215004380.039728;234601016.741219;207637536.807797	161887211.940769;256230963.470684;180444562.077631	1.09804	0.572843	0.572843	Non	-
jgi|Armme1_1|14301|g14177	NA;568118356.725771;260846505.672881	535790201.338571;175140727.740896;1145754500.67985	0.669713	0.573008	0.573008	Non	-
tr|A0A2H3CZB3|A0A2H3CZB3_ARMGA	879812800.068043;138474846.363147;189793888.845623	358784134.655088;125492572.726027;238726882.354602	1.67092	0.573674	0.573674	Non	Alcohol oxidase OS=Armillaria gallica OX=47427 GN=ARMGADRAFT_1016146 PE=3 SV=1
tr|A0A2H3ECV8|A0A2H3ECV8_ARMGA	NA;20146344.7991389;25270365.351785	23611032.4603683;34956581.823019;19560373.1119168	0.871967	0.573764	0.573764	Non	Phosphatidylserine decarboxylase OS=Armillaria gallica OX=47427 GN=ARMGADRAFT_1043459 PE=4 SV=1
jgi|Armme1_1|1308|g15767	686940924.978051;525085152.562848;454566412.521823	609463045.421947;617765650.596947;577537914.038909	0.923439	0.573963	0.573963	Non	-
jgi|Armosto1|269886|mRNA_AROS_09992_AROS_09992	3260581359.36512;4066337561.73928;3135205805.50741	2870688033.87446;4161923029.02353;4510753691.34549	0.906332	0.574177	0.574177	Non	>tr|A0A284RD39|A0A284RD39_ARMOS Probable URA2-multifunctional pyrimidine biosynthesis protein OS=Armillaria ostoyae OX=47428 GN=ARMOST_09992 PE=3 SV=1
jgi|Armme1_1|9965|g8682	1964640883.58922;2424470707.09529;2606024278.34051	2004420956.93965;2726380964.2257;2872794665.58955	0.919977	0.574695	0.574695	Non	-
tr|A0A2H3B3V7|A0A2H3B3V7_9AGAR	247283490.220095;71258983.0050413;260659552.434628	183780684.769269;159744678.612376;432024305.663964	0.746828	0.575003	0.575003	Non	Dolichyl-phosphate-mannose--protein mannosyltransferase OS=Armillaria solidipes OX=1076256 GN=ARMSODRAFT_891497 PE=3 SV=1
jgi|Armme1_1|12031|g11568	77905807.7121928;180383182.584696;211724542.321833	229047041.033549;58500390.8528156;52210244.2464667	1.38338	0.575677	0.575677	Non	-
jgi|Armme1_1|13584|g13378	3153069007.49726;4632374312.31019;3196121402.30494	3390646737.55583;3464406500.48878;5915199051.35857	0.859933	0.576196	0.576196	Non	-
tr|A0A2H3DZH4|A0A2H3DZH4_ARMGA	1513658069.23233;2299334152.47827;1636931395.27263	1220423543.04395;2487003586.30423;2732734514.22321	0.84624	0.576232	0.576232	Non	P-loop containing nucleoside triphosphate hydrolase protein OS=Armillaria gallica OX=47427 GN=ARMGADRAFT_1007861 PE=4 SV=1
tr|A0A2H3DUY3|A0A2H3DUY3_ARMGA	971320241.331761;961742074.431839;1187049199.99815	1311714002.46892;1046209138.00839;988793437.394777	0.93229	0.577113	0.577113	Non	DNA replication licensing factor MCM7 OS=Armillaria gallica OX=47427 GN=MCM7 PE=3 SV=1
jgi|Armme1_1|3591|g18140	174382392.649199;199722104.381075;NA	168914412.32536;NA;333165382.358219	0.74511	0.577452	0.577452	Non	-
tr|A0A2H3BKM7|A0A2H3BKM7_9AGAR	89500476.283198;141881474.897347;78042590.6797281	64818932.4306474;92868705.7240583;108557428.126773	1.16218	0.577589	0.577589	Non	Mitochondrial carrier protein RIM2 OS=Armillaria solidipes OX=1076256 GN=ARMSODRAFT_955187 PE=3 SV=1
jgi|Armosto1|251376|mRNA_AROS_01621_AROS_01621	828444658.414728;1274823646.29995;939751610.953127	713003746.338928;920217588.850054;2598800492.97666	0.719046	0.578248	0.578248	Non	>tr|A0A284QPG2|A0A284QPG2_ARMOS Uncharacterized protein OS=Armillaria ostoyae OX=47428 GN=ARMOST_01621 PE=4 SV=1
jgi|Armosto1|271937|mRNA_AROS_11803_AROS_11803	144862224.201547;158242098.656777;103800592.394624	135248800.213304;148826286.415903;156084185.836555	0.924449	0.578331	0.578331	Non	>tr|A0A284RI60|A0A284RI60_ARMOS Sugar phosphate phosphatase OS=Armillaria ostoyae OX=47428 GN=ARMOST_11803 PE=3 SV=1
jgi|Armme1_1|6169|g2293	820010324.572542;775038014.696143;545436072.603928	1106490884.69045;638420648.702843;707051511.983325	0.872968	0.579494	0.579494	Non	-
jgi|Armme1_1|2021|g16518	206798687.777601;295616095.611105;191393377.66179	285742746.318723;279459629.4906;204228361.366255	0.901716	0.579692	0.579692	Non	-
tr|A0A2H3CFV3|A0A2H3CFV3_ARMGA	23478949.8100856;29879454.8086022;194244414.545152	59377588.0506924;50191120.1589755;27770588.6744291	1.80285	0.580005	0.580005	Non	RNA-binding domain-containing protein OS=Armillaria gallica OX=47427 GN=ARMGADRAFT_1092393 PE=4 SV=1
tr|A0A2H3E6X1|A0A2H3E6X1_ARMGA	54355724.9660887;63244799.3088392;144681033.826006	99382113.7830968;23910162.7787823;73272119.8387259	1.33433	0.580486	0.580486	Non	SNF5-domain-containing protein OS=Armillaria gallica OX=47427 GN=ARMGADRAFT_1021911 PE=3 SV=1
tr|A0A2H3B893|A0A2H3B893_9AGAR	9756390267.3288;14752182695.926;9903847796.46722	8361917417.84328;12405473274.3449;21607221293.1196	0.8121	0.581286	0.581286	Non	Ribosomal protein OS=Armillaria solidipes OX=1076256 GN=ARMSODRAFT_989307 PE=3 SV=1 >tr|A0A2H3DXV7|A0A2H3DXV7_ARMGA Ribosomal protein OS=Armillaria gallica OX=47427 GN=ARMGADRAFT_1053515 PE=3 SV=1
jgi|Armosto1|268991|mRNA_AROS_09467_AROS_09467	113345252.621378;207055762.988189;144816055.609189	88031245.6907604;147519756.020775;452360655.257722	0.676274	0.58204	0.58204	Non	>tr|A0A284RBJ9|A0A284RBJ9_ARMOS Related to Myosin-1 OS=Armillaria ostoyae OX=47428 GN=ARMOST_09467 PE=3 SV=1
tr|A0A2H3CFA6|A0A2H3CFA6_ARMGA	222280263.209614;547702604.053129;565325819.895874	662875180.822665;45560487.557549;237021175.536933	1.41234	0.582523	0.582523	Non	Ubiquitin carboxyl-terminal hydrolase OS=Armillaria gallica OX=47427 GN=ARMGADRAFT_1171306 PE=3 SV=1
jgi|Armme1_1|14344|g14199	316155415.057946;103828113.151045;NA	80091140.7119202;NA;177777893.672543	1.62867	0.584536	0.584536	Non	-
tr|A0A2H3DPJ8|A0A2H3DPJ8_ARMGA	191992875237.764;222379586758.949;215858286145.434	213143377005.266;220015779251.956;156216318054.826	1.06932	0.586248	0.586248	Non	Glyceraldehyde-3-phosphate dehydrogenase OS=Armillaria gallica OX=47427 GN=ARMGADRAFT_1013303 PE=3 SV=1
jgi|Armme1_1|4411|g18960	1467726516.26043;1530220709.14595;1366732034.54158	1479951855.06534;1601254764.15982;806967493.035231	1.12255	0.588422	0.588422	Non	-
tr|A0A2H3D6P3|A0A2H3D6P3_ARMGA	5060651114.55169;4453436244.76762;7317142019.41288	5994680030.26406;6039387510.38456;1890571803.04875	1.20874	0.589303	0.589303	Non	Short-chain dehydrogenase/reductase SDR OS=Armillaria gallica OX=47427 GN=ARMGADRAFT_936135 PE=3 SV=1
jgi|Armosto1|249979|mRNA_AROS_00224_AROS_00224	22832148184.718;22446519600.2566;18543164661.9713	18542246971.1496;28911744964.7553;22408423016.6303	0.913536	0.590132	0.590132	Non	>tr|A0A284QKL3|A0A284QKL3_ARMOS 40S ribosomal protein S0 OS=Armillaria ostoyae OX=47428 GN=RPS0 PE=3 SV=1 >tr|A0A2H3C4Z7|A0A2H3C4Z7_9AGAR 40S ribosomal protein S0 OS=Armillaria solidipes OX=1076256 GN=RPS0 PE=3 SV=1 >tr|A0A2H3DJD7|A0A2H3DJD7_ARMGA 40S ribosomal protein S0 OS=Armillaria gallica OX=47427 GN=RPS0 PE=3 SV=1
tr|A0A2H3DRE4|A0A2H3DRE4_ARMGA	69877947.790112;116485879.808084;194374243.182828	235090974.61208;13376507.6735381;306750950.724035	0.685745	0.590517	0.590517	Non	Mitochondrial carrier OS=Armillaria gallica OX=47427 GN=ARMGADRAFT_961494 PE=3 SV=1
jgi|Armme1_1|13768|g13596	69298722.4539618;115481104.529489;97849247.6435611	17225210.6988131;172337268.048838;203327459.878049	0.719359	0.592048	0.592048	Non	-
tr|A0A2H3DT33|A0A2H3DT33_ARMGA	1810028366.22915;1877848937.00718;1649966190.49529	1606513628.35906;1695535047.94896;2710872638.10942	0.887729	0.59249	0.59249	Non	Chitin synthase OS=Armillaria gallica OX=47427 GN=ARMGADRAFT_1012156 PE=3 SV=1
tr|A0A2H3B044|A0A2H3B044_9AGAR	134141474.558769;96098148.7567564;21284626.1751353	43089638.0963709;79324121.7785842;NA	1.3698	0.593165	0.593165	Non	Acetyl-CoA synthetase-like protein OS=Armillaria solidipes OX=1076256 GN=ARMSODRAFT_963661 PE=4 SV=1
tr|A0A2H3BT05|A0A2H3BT05_9AGAR	28681815.9874342;28839852.6578012;26647068.2257001	25822931.7341829;43156209.0113383;NA	0.81347	0.593167	0.593167	Non	Acyltransferase ChoActase/COT/CPT OS=Armillaria solidipes OX=1076256 GN=ARMSODRAFT_956154 PE=3 SV=1
tr|A0A2H3BQ19|A0A2H3BQ19_9AGAR	45704435.6690463;53076953.8601114;40940681.9192643	40390615.8177195;42914599.3704302;82392846.5053179	0.843233	0.593911	0.593911	Non	DNA-directed RNA polymerase OS=Armillaria solidipes OX=1076256 GN=ARMSODRAFT_883351 PE=3 SV=1
jgi|Armosto1|268580|mRNA_AROS_09056_AROS_09056	18032707373.074;27251026729.2185;25974555882.539	18762354402.9648;27762129526.63;17106317458.0451	1.11987	0.59412	0.59412	Non	>tr|A0A284RAC5|A0A284RAC5_ARMOS KH type-2 domain-containing protein OS=Armillaria ostoyae OX=47428 GN=ARMOST_09056 PE=3 SV=1
tr|A0A2H3CVB3|A0A2H3CVB3_ARMGA	136620965.471411;100305395.042825;121732523.830417	182526794.071633;79613002.8709743;156012113.717499	0.857724	0.594461	0.594461	Non	WD40 repeat-like protein OS=Armillaria gallica OX=47427 GN=ARMGADRAFT_1019703 PE=4 SV=1
tr|A0A2H3CCN2|A0A2H3CCN2_9AGAR	52491025.8576054;71927498.8278513;118959384.12966	NA;72404106.5199657;64968210.5214402	1.18111	0.595096	0.595096	Non	DEAD-domain-containing protein OS=Armillaria solidipes OX=1076256 GN=ARMSODRAFT_952183 PE=3 SV=1
tr|A0A2H3D601|A0A2H3D601_ARMGA	382654548.387182;559511715.893187;480895660.242492	724793927.215256;742030478.680316;259363532.444428	0.824396	0.595472	0.595472	Non	Alcohol dehydrogenase OS=Armillaria gallica OX=47427 GN=ARMGADRAFT_1054642 PE=4 SV=1
jgi|Armme1_1|13498|g13284	6375035344.45237;8167902304.56077;5379579430.73798	6902984018.35701;7392729773.43865;2547268927.85131	1.18284	0.596757	0.596757	Non	-
sp|A0A2H3D8Y2|ARMD4_ARMGA	161156747.473771;65154272.6470452;NA	157548208.879167;181784992.86587;105537606.338308	0.763068	0.596886	0.596886	Non	Short-chain dehydrogenase/reductase ARMGADRAFT_1018421 OS=Armillaria gallica OX=47427 GN=ARMGADRAFT_1018421 PE=1 SV=1
tr|A0A2H3CT92|A0A2H3CT92_ARMGA	889314127.950505;1402882455.71129;832045773.137213	978936823.794288;1400219785.77377;1126859593.46722	0.891109	0.597044	0.597044	Non	Threonine synthase OS=Armillaria gallica OX=47427 GN=ARMGADRAFT_1018339 PE=3 SV=1
tr|A0A2H3C4L3|A0A2H3C4L3_9AGAR	99078018.0256805;128823399.364375;60609201.2126102	95845961.5998369;57763087.5192835;94225887.2524004	1.16412	0.597794	0.597794	Non	Uncharacterized protein OS=Armillaria solidipes OX=1076256 GN=ARMSODRAFT_946858 PE=4 SV=1
tr|A0A2H3CUC8|A0A2H3CUC8_ARMGA	195112562.574572;160023473.154684;241631867.29685	198195917.393884;227152455.329867;216672813.923333	0.929514	0.597889	0.597889	Non	Lysophospholipase OS=Armillaria gallica OX=47427 GN=ARMGADRAFT_1001328 PE=4 SV=1
tr|A0A2H3E501|A0A2H3E501_ARMGA	160592764.909625;253979969.425192;169888562.117156	294096003.772036;117876616.653923;286558745.36839	0.8367	0.598319	0.598319	Non	Non-specific serine/threonine protein kinase OS=Armillaria gallica OX=47427 GN=ARMGADRAFT_1130111 PE=4 SV=1
jgi|Armme1_1|3009|g17540	41788059.4488312;48997806.4143422;198544339.024978	80526845.1773576;37247277.5760854;75637286.5457613	1.49593	0.600131	0.600131	Non	-
tr|A0A2H3E401|A0A2H3E401_ARMGA	13317101807.4517;14146915675.5135;16676228852.1921	16193231592.2699;15073684091.3302;7939824995.8523	1.12583	0.601052	0.601052	Non	Phosphoglycerate mutase (2,3-diphosphoglycerate-independent) OS=Armillaria gallica OX=47427 GN=ARMGADRAFT_960075 PE=3 SV=1
tr|A0A2H3DRJ7|A0A2H3DRJ7_ARMGA	184391812.931793;43481550.1039693;358368585.149499	174579472.455684;160512839.698959;79767018.9676951	1.41311	0.601893	0.601893	Non	F-actin-capping protein subunit alpha OS=Armillaria gallica OX=47427 GN=ARMGADRAFT_1052280 PE=3 SV=1
jgi|Armme1_1|5259|g19808	47249544.6578468;88828539.5697919;81251954.6030759	NA;58052625.1596109;159579683.610793	0.665741	0.60235	0.60235	Non	-
jgi|Armme1_1|2815|g17331	147113073.534131;127494373.896273;177086261.789907	110396506.17024;184102607.084363;107136406.179377	1.12464	0.602823	0.602823	Non	-
jgi|Armme1_1|12626|g12275	35904349.4553062;54189812.5352083;46557068.7851231	51719833.9987299;44435164.3931019;50641474.4550049	0.930889	0.602907	0.602907	Non	-
jgi|Armme1_1|13091|g12832	368829354.179599;413999439.491117;378019447.748121	457570875.876718;382642703.308861;150138236.014399	1.17216	0.603078	0.603078	Non	-
jgi|Armme1_1|7978|g5539	85913343.9382683;118791658.933464;97584397.2227023	88190011.7071516;NA;176072186.854874	0.7626	0.603783	0.603783	Non	-
jgi|Armosto1|253406|mRNA_AROS_13425_AROS_13425	372492700.384548;592897476.146096;195688108.996108	353046908.153677;405136035.639057;171711823.651959	1.24861	0.604246	0.604246	Non	>tr|A0A284RMP1|A0A284RMP1_ARMOS Related to CPS1-gly-X carboxypeptidase YSCS OS=Armillaria ostoyae OX=47428 GN=ARMOST_13425 PE=3 SV=1
tr|A0A2H3BS91|A0A2H3BS91_9AGAR	134222769.34279;142930284.152295;91788846.8368508	98416888.569809;135472101.372232;186006127.264819	0.878653	0.605889	0.605889	Non	HECT-type E3 ubiquitin transferase OS=Armillaria solidipes OX=1076256 GN=ARMSODRAFT_954183 PE=3 SV=1
jgi|Armosto1|254702|mRNA_AROS_14721_AROS_14721	22568956321.4497;19073517011.6353;70413859929.8931	28210736537.5219;25830565495.2395;27888306468.888	1.36771	0.606055	0.606055	Non	>tr|A0A284RRH8|A0A284RRH8_ARMOS Histone H2B OS=Armillaria ostoyae OX=47428 GN=ARMOST_14721 PE=3 SV=1 >tr|A0A2H3ALN0|A0A2H3ALN0_9AGAR Histone H2B OS=Armillaria solidipes OX=1076256 GN=ARMSODRAFT_991044 PE=3 SV=1 >tr|A0A2H3DU31|A0A2H3DU31_ARMGA Histone H2B OS=Armillaria gallica OX=47427 GN=ARMGADRAFT_965174 PE=3 SV=1
jgi|Armosto1|267043|mRNA_AROS_08107_AROS_08107	447878369.792088;405913200.197246;144192878.148345	63754478.4571151;427117260.578198;269850025.76714	1.31189	0.606952	0.606952	Non	>tr|A0A284R7P4|A0A284R7P4_ARMOS Probable VPS1-member of the dynamin family of GTPases OS=Armillaria ostoyae OX=47428 GN=ARMOST_08107 PE=3 SV=1
jgi|Armosto1|250218|mRNA_AROS_00463_AROS_00463	64598867.7527437;108439671.401807;235332581.796816	57085403.6890436;165883401.825667;82491345.0680283	1.3369	0.607817	0.607817	Non	>tr|A0A284QL77|A0A284QL77_ARMOS Uncharacterized protein OS=Armillaria ostoyae OX=47428 GN=ARMOST_00463 PE=4 SV=1
jgi|Armosto1|253253|mRNA_AROS_13272_AROS_13272	92889452.5920765;112546840.468891;121748103.266938	257426466.463487;162384001.320123;28003621.8593783	0.730626	0.608123	0.608123	Non	>tr|A0A284RME8|A0A284RME8_ARMOS Related to aromatic amino acid aminotransferase I OS=Armillaria ostoyae OX=47428 GN=ARMOST_13272 PE=4 SV=1
tr|A0A2H3E6D0|A0A2H3E6D0_ARMGA	257176049.250659;NA;213661585.595958	300744330.70842;121842166.194915;463748050.068639	0.796828	0.608313	0.608313	Non	Cleft lip and palate transmembrane 1 OS=Armillaria gallica OX=47427 GN=ARMGADRAFT_1006301 PE=3 SV=1
jgi|Armme1_1|5242|g19797	87305517.1146291;249768720.050365;164342282.715642	214505517.259532;66711835.9040054;114008482.731408	1.26868	0.61	0.61	Non	-
tr|A0A2H3BSN3|A0A2H3BSN3_9AGAR	4727342500.0653;5657165034.70166;5306875393.63948	5284292314.87703;4180962919.20379;5427390925.54493	1.05363	0.610843	0.610843	Non	Actin-like ATPase domain-containing protein OS=Armillaria solidipes OX=1076256 GN=ARMSODRAFT_933690 PE=4 SV=1
jgi|Armme1_1|41|g14379	2123724614.07046;2802122100.65158;2072947892.04332	1015110217.30161;1077329510.23406;3449251497.84261	1.26293	0.611923	0.611923	Non	-
jgi|Armosto1|271773|mRNA_AROS_11639_AROS_11639	1143258709.53633;1186275322.94331;2816762123.016	1481124558.5955;1403830799.42864;1275316146.70364	1.23701	0.611965	0.611965	Non	>tr|A0A284RHP3|A0A284RHP3_ARMOS 40S ribosomal protein S26 OS=Armillaria ostoyae OX=47428 GN=ARMOST_11639 PE=3 SV=1 >tr|A0A2H3DFT9|A0A2H3DFT9_ARMGA 40S ribosomal protein S26 OS=Armillaria gallica OX=47427 GN=ARMGADRAFT_1080743 PE=3 SV=1
tr|A0A2H3B8G3|A0A2H3B8G3_9AGAR	2687605559.73661;1934132364.96353;1761411093.07627	1545893876.64603;2103645245.74376;2158800206.13712	1.09896	0.611987	0.611987	Non	NAD-P-binding protein OS=Armillaria solidipes OX=1076256 GN=ARMSODRAFT_966988 PE=3 SV=1
tr|A0A2H3BNK4|A0A2H3BNK4_9AGAR	494185911.14009;692414262.703331;511722171.972255	522962628.877868;880365129.058959;523003343.952872	0.881636	0.612027	0.612027	Non	PLP-dependent transferase OS=Armillaria solidipes OX=1076256 GN=ARMSODRAFT_954185 PE=3 SV=1
jgi|Armosto1|265064|mRNA_AROS_07040_AROS_07040	929351809.080883;696257227.912299;1387712342.39	1183167653.97032;787988834.287839;1525286279.63105	0.861825	0.613438	0.613438	Non	>tr|A0A284R4N8|A0A284R4N8_ARMOS Related to Small nuclear ribonucleoprotein-associated protein B OS=Armillaria ostoyae OX=47428 GN=ARMOST_07040 PE=4 SV=1
jgi|Armme1_1|647|g15032	82656471.6534241;112983177.14366;74838419.9018872	146813461.179986;94483813.6496941;71460707.2464408	0.864816	0.614139	0.614139	Non	-
jgi|Armosto1|257065|mRNA_AROS_02770_AROS_02770	NA;173778086.131782;118689340.563294	180325719.753481;146390493.568705;168925035.048444	0.885118	0.614347	0.614347	Non	>tr|A0A284QSK6|A0A284QSK6_ARMOS Uncharacterized protein OS=Armillaria ostoyae OX=47428 GN=ARMOST_02770 PE=3 SV=1
tr|A0A2H3CU67|A0A2H3CU67_ARMGA	350619322.558879;175683556.381228;915084169.794709	538875313.702537;35947312.6603297;NA	1.67169	0.614392	0.614392	Non	RNA-binding domain-containing protein OS=Armillaria gallica OX=47427 GN=ARMGADRAFT_1002110 PE=4 SV=1
tr|A0A2H3C577|A0A2H3C577_9AGAR	4221790561.93427;4315729991.44627;3221671678.19955	3123901788.42574;4235325088.40811;5885769602.74386	0.887821	0.614609	0.614609	Non	Small COPII coat GTPase SAR1 OS=Armillaria solidipes OX=1076256 GN=ARMSODRAFT_947117 PE=3 SV=1 >tr|A0A2H3E6G5|A0A2H3E6G5_ARMGA Small COPII coat GTPase SAR1 OS=Armillaria gallica OX=47427 GN=ARMGADRAFT_1010472 PE=3 SV=1
tr|A0A2H3BJ85|A0A2H3BJ85_9AGAR	14808353001.8382;17094389929.0168;15972557635.9888	18478199316.81;15943610108.1869;15368178186.8007	0.961545	0.615229	0.615229	Non	26S proteasome regulatory subunit RPN1 OS=Armillaria solidipes OX=1076256 GN=ARMSODRAFT_1003404 PE=3 SV=1
jgi|Armosto1|250932|mRNA_AROS_01177_AROS_01177	1105355016.4865;1221822751.12627;691207666.986412	917595408.370392;1355837145.21564;1080697401.21158	0.899901	0.616557	0.616557	Non	>tr|A0A284QN85|A0A284QN85_ARMOS Related to Anthranilate synthase component 2 OS=Armillaria ostoyae OX=47428 GN=ARMOST_01177 PE=3 SV=1
jgi|Armosto1|253524|mRNA_AROS_13543_AROS_13543	307934480.023815;299571147.305335;323735497.76308	281349618.478806;NA;466402706.453884	0.830258	0.617061	0.617061	Non	>tr|A0A284RN16|A0A284RN16_ARMOS MICOS complex subunit MIC10 OS=Armillaria ostoyae OX=47428 GN=ARMOST_13543 PE=3 SV=1 >tr|A0A2H3BNT7|A0A2H3BNT7_9AGAR MICOS complex subunit MIC10 OS=Armillaria solidipes OX=1076256 GN=ARMSODRAFT_960161 PE=3 SV=1
jgi|Armosto1|266725|mRNA_AROS_07789_AROS_07789	78195420.3802678;85265790.5739778;272718036.301964	158847203.558732;30078430.6492491;NA	1.53916	0.617934	0.617934	Non	>tr|A0A284R6S1|A0A284R6S1_ARMOS Probable MBF1-multiprotein bridging factor mediates GCN4-dependent transcriptional activation OS=Armillaria ostoyae OX=47428 GN=ARMOST_07789 PE=3 SV=1
tr|A0A2H3E477|A0A2H3E477_ARMGA	2102232305.54489;3267601261.58783;3420361425.29873	3866403538.94646;2170613135.3433;3904026569.08872	0.884233	0.618843	0.618843	Non	Ribosomal_L23eN domain-containing protein OS=Armillaria gallica OX=47427 GN=ARMGADRAFT_1009871 PE=3 SV=1
tr|A0A2H3EEN2|A0A2H3EEN2_ARMGA	818740093.572213;1037000143.10746;866476327.848857	875008228.632714;882203463.28326;849225778.841988	1.04442	0.620537	0.620537	Non	Phosphoacetylglucosamine mutase OS=Armillaria gallica OX=47427 GN=ARMGADRAFT_1007500 PE=3 SV=1
tr|A0A2H3CIS7|A0A2H3CIS7_9AGAR	2266092104.58736;993286413.855451;1198370257.20349	1711605906.25441;1521812463.75253;1922523775.83044	0.864585	0.620975	0.620975	Non	Phosphatidylserine decarboxylase proenzyme 2 OS=Armillaria solidipes OX=1076256 GN=PSD2 PE=3 SV=1
jgi|Armosto1|262853|mRNA_AROS_19264_AROS_19264	1135078421.89421;1114580003.2635;1132988555.26991	1326959148.36104;1271864664.04133;74031279.492787	1.26556	0.621236	0.621236	Non	>tr|A0A284S423|A0A284S423_ARMOS Related to Zn-dependent oxidoreductases OS=Armillaria ostoyae OX=47428 GN=ARMOST_19264 PE=4 SV=1
jgi|Armme1_1|4078|g18618	10104433561.419;12112946276.892;10434067952.7355	8623069473.21413;13463172001.2551;13454663425.8524	0.918701	0.621829	0.621829	Non	-
tr|A0A2H3CRB0|A0A2H3CRB0_ARMGA	567386783.227064;552786526.777493;201909497.313537	537062133.628978;307362916.823739;761934430.644801	0.82303	0.621892	0.621892	Non	ClpP/crotonase OS=Armillaria gallica OX=47427 GN=ARMGADRAFT_1039121 PE=4 SV=1
jgi|Armme1_1|4836|g19388	121911690.487599;135020180.763836;177880813.052484	148870202.755963;161110298.321857;NA	0.93514	0.622536	0.622536	Non	-
tr|A0A2H3E9V1|A0A2H3E9V1_ARMGA	141610432.840705;178217511.565892;130119453.824279	117288394.609043;207173701.59934;40963390.0677098	1.2313	0.623219	0.623219	Non	DNA-directed RNA polymerase subunit beta OS=Armillaria gallica OX=47427 GN=ARMGADRAFT_981870 PE=3 SV=1
jgi|Armosto1|250510|mRNA_AROS_00755_AROS_00755	1770193922.05882;2554170782.89796;1427491836.97389	1217807512.09205;1178240928.18943;2485407025.6612	1.17831	0.623426	0.623426	Non	>tr|A0A284QM18|A0A284QM18_ARMOS PRA1 family protein OS=Armillaria ostoyae OX=47428 GN=ARMOST_00755 PE=3 SV=1 >tr|A0A2H3BY67|A0A2H3BY67_9AGAR PRA1 family protein OS=Armillaria solidipes OX=1076256 GN=ARMSODRAFT_952208 PE=3 SV=1 >tr|A0A2H3D8A5|A0A2H3D8A5_ARMGA PRA1 family protein OS=Armillaria gallica OX=47427 GN=ARMGADRAFT_1013897 PE=3 SV=1
tr|A0A2H3CIY8|A0A2H3CIY8_9AGAR	NA;94985290.0816594;183686749.729349	100112798.290352;91155115.607835;137885975.774805	1.26995	0.623792	0.623792	Non	P-loop containing nucleoside triphosphate hydrolase protein OS=Armillaria solidipes OX=1076256 GN=ARMSODRAFT_903240 PE=3 SV=1 >tr|A0A2H3E2X6|A0A2H3E2X6_ARMGA P-loop containing nucleoside triphosphate hydrolase protein OS=Armillaria gallica OX=47427 GN=ARMGADRAFT_956426 PE=3 SV=1
jgi|Armme1_1|1166|g15611	385769154.799989;201091160.73677;104704199.712848	135835151.978385;208237309.257685;203147279.580408	1.26378	0.624071	0.624071	Non	-
tr|A0A2H3C9L7|A0A2H3C9L7_9AGAR	NA;87099205.2257563;102626941.510034	91939956.7647565;98350881.0000985;110624696.741708	0.945745	0.624766	0.624766	Non	Cytochrome P450 OS=Armillaria solidipes OX=1076256 GN=ARMSODRAFT_796958 PE=4 SV=1
tr|A0A2H3BY25|A0A2H3BY25_9AGAR	262820955.816122;151000511.091128;NA	204041393.451926;131434331.558142;173513626.62837	1.21954	0.62492	0.62492	Non	Saccharopine dehydrogenase [NAD(+), L-lysine-forming] OS=Armillaria solidipes OX=1076256 GN=ARMSODRAFT_879486 PE=3 SV=1
tr|A0A2H3B810|A0A2H3B810_9AGAR	213007576.90721;271797717.493022;194114585.907476	262992297.833567;164038502.121993;346234459.94712	0.877991	0.626217	0.626217	Non	Glycoside hydrolase family 3 protein OS=Armillaria solidipes OX=1076256 GN=ARMSODRAFT_959687 PE=3 SV=1
jgi|Armme1_1|4846|g19398	101730260.354368;353252567.568107;NA	636570538.561477;146075350.558825;219759903.022917	0.680836	0.628047	0.628047	Non	-
tr|A0A2H3CMK0|A0A2H3CMK0_9AGAR	2694617234.85843;2832385451.67221;2054823814.22377	2549006434.75444;1979688995.1909;4228951705.83482	0.865738	0.629368	0.629368	Non	Calcium-transporting ATPase OS=Armillaria solidipes OX=1076256 GN=ARMSODRAFT_1077614 PE=3 SV=1
tr|A0A2H3EF60|A0A2H3EF60_ARMGA	126088210.016681;162125094.753338;141492442.484687	140201217.429145;121704291.128093;220468612.193638	0.890814	0.629521	0.629521	Non	RNA helicase OS=Armillaria gallica OX=47427 GN=ARMGADRAFT_984313 PE=3 SV=1
jgi|Armosto1|250406|mRNA_AROS_00651_AROS_00651	28520242604.1923;16425073488.4549;30218394390.8883	21597590707.0428;32292310293.6572;29792211613.9622	0.898205	0.629711	0.629711	Non	>tr|A0A284QLQ9|A0A284QLQ9_ARMOS Probable 40S ribosomal protein S2 OS=Armillaria ostoyae OX=47428 GN=ARMOST_00651 PE=3 SV=1 >tr|A0A2H3CCF7|A0A2H3CCF7_9AGAR Ribosomal protein S5 OS=Armillaria solidipes OX=1076256 GN=ARMSODRAFT_952891 PE=3 SV=1 >tr|A0A2H3DQK1|A0A2H3DQK1_ARMGA Ribosomal protein S5 OS=Armillaria gallica OX=47427 GN=ARMGADRAFT_994131 PE=3 SV=1
jgi|Armme1_1|668|g15053	22155877200.1427;14833845706.6165;15972038321.4381	14469357402.9307;10755568308.0348;21579593647.4813	1.13155	0.629772	0.629772	Non	-
tr|A0A2H3E3S7|A0A2H3E3S7_ARMGA	258166829.430915;523804164.159859;250257681.984036	297397615.249263;289327544.987473;704300759.439337	0.799541	0.63054	0.63054	Non	Prephenate dehydrogenase OS=Armillaria gallica OX=47427 GN=ARMGADRAFT_1158690 PE=4 SV=1
tr|A0A2H3CY56|A0A2H3CY56_ARMGA	1407212711.40474;1606559611.7866;NA	1170628746.99396;1622855191.29535;1462583536.05195	1.06217	0.631577	0.631577	Non	Uncharacterized protein OS=Armillaria gallica OX=47427 GN=ARMGADRAFT_1086266 PE=4 SV=1
tr|A0A2H3CHI1|A0A2H3CHI1_9AGAR	136798797.811458;190747179.382631;177018750.898316	138992430.713439;129490949.663881;195267394.563571	1.08801	0.631647	0.631647	Non	U3 small nucleolar RNA-associated protein 22 OS=Armillaria solidipes OX=1076256 GN=ARMSODRAFT_1078169 PE=3 SV=1
jgi|Armme1_1|3052|g17583	NA;91690748.0327212;110375114.60653	37916211.3690762;114396912.586496;NA	1.32665	0.63188	0.63188	Non	-
tr|A0A2H3DC91|A0A2H3DC91_ARMGA	NA;21599065.709904;76915678.1047014	37960413.271367;NA;24603019.0418988	1.57464	0.632162	0.632162	Non	RanBD1 domain-containing protein OS=Armillaria gallica OX=47427 GN=ARMGADRAFT_1166251 PE=4 SV=1
tr|A0A2H3BFJ2|A0A2H3BFJ2_9AGAR	642889313.886633;807062724.770876;834278825.705238	747490250.922098;1041547647.65391;691796246.783046	0.920751	0.632211	0.632211	Non	DUF1682-domain-containing protein OS=Armillaria solidipes OX=1076256 GN=ARMSODRAFT_956407 PE=4 SV=1
tr|A0A2H3B666|A0A2H3B666_9AGAR	81853685.661216;119684347.726798;NA	107248248.231573;NA;60485324.7161298	1.20154	0.632845	0.632845	Non	Pkinase-domain-containing protein (Fragment) OS=Armillaria solidipes OX=1076256 GN=ARMSODRAFT_847886 PE=4 SV=1
jgi|Armme1_1|5470|g20016	1770346349.77886;1311932279.09905;1267075572.26157	1802355117.89623;1670914500.30207;1238559365.98486	0.923071	0.633248	0.633248	Non	-
jgi|Armosto1|261855|mRNA_AROS_05257_AROS_05257	8901270757.90716;9253139667.2183;13626813810.4609	7121287290.89499;13127019457.383;7757963015.43322	1.13479	0.634089	0.634089	Non	>tr|A0A284QZP5|A0A284QZP5_ARMOS 40S ribosomal protein S1 OS=Armillaria ostoyae OX=47428 GN=RPS1 PE=3 SV=1 >tr|A0A2H3C753|A0A2H3C753_9AGAR 40S ribosomal protein S1 OS=Armillaria solidipes OX=1076256 GN=RPS1 PE=3 SV=1 >tr|A0A2H3EI34|A0A2H3EI34_ARMGA 40S ribosomal protein S1 OS=Armillaria gallica OX=47427 GN=RPS1 PE=3 SV=1
tr|A0A2H3BM23|A0A2H3BM23_9AGAR	NA;516238326.404703;308192413.260523	149140826.647539;514851761.432959;1002727380.41235	0.741964	0.635199	0.635199	Non	Valine--tRNA ligase OS=Armillaria solidipes OX=1076256 GN=ARMSODRAFT_1004084 PE=3 SV=1
jgi|Armosto1|268614|mRNA_AROS_09090_AROS_09090	4211019003.05147;3536168486.45207;13049855344.6293	3684183451.95194;6236877129.90945;5713517238.19898	1.3302	0.635338	0.635338	Non	>tr|A0A284RAJ7|A0A284RAJ7_ARMOS Ribosomal protein L15 OS=Armillaria ostoyae OX=47428 GN=ARMOST_09090 PE=3 SV=1
tr|A0A2H3EI68|A0A2H3EI68_ARMGA	2050711736.17153;2217631110.9001;3614792793.08213	5412297415.59249;1305611228.01599;3219461558.25101	0.793282	0.635346	0.635346	Non	AAA ATPase OS=Armillaria gallica OX=47427 GN=ARMGADRAFT_985818 PE=4 SV=1
tr|A0A2H3BW80|A0A2H3BW80_9AGAR	6403488518.85975;7519802234.42335;5104913964.87087	6405306681.74873;8440580281.29016;5810574358.52831	0.921174	0.635657	0.635657	Non	Glycine--tRNA ligase OS=Armillaria solidipes OX=1076256 GN=ARMSODRAFT_883651 PE=3 SV=1
jgi|Armosto1|256273|mRNA_AROS_16292_AROS_16292	57322984.5828578;NA;79252593.5828673	69968905.0873389;50281723.7743161;NA	1.13576	0.635844	0.635844	Non	>tr|A0A284RVR4|A0A284RVR4_ARMOS HTH La-type RNA-binding domain-containing protein OS=Armillaria ostoyae OX=47428 GN=ARMOST_16292 PE=4 SV=1
jgi|Armosto1|258006|mRNA_AROS_03711_AROS_03711	4286216678.27096;4622766899.28777;4167862789.5814	5355917438.18082;3474189064.75381;5269432864.61291	0.927466	0.637462	0.637462	Non	>tr|A0A284QV95|A0A284QV95_ARMOS Probable MIS1-C1-tetrahydrofolate synthase, mitochondrial OS=Armillaria ostoyae OX=47428 GN=ARMOST_03711 PE=3 SV=1
tr|A0A2H3CIM8|A0A2H3CIM8_9AGAR	418617328.468503;499465384.503062;403180237.729708	542799360.13039;1069188315.81215;148576673.434843	0.750477	0.638817	0.638817	Non	PAS domain-containing protein OS=Armillaria solidipes OX=1076256 GN=ARMSODRAFT_951241 PE=4 SV=1
jgi|Armme1_1|4981|g19533	21094980268.6677;13896322319.1787;19713180344.7064	18172394319.3291;19219127767.1287;12791599930.5332	1.0901	0.638958	0.638958	Non	-
jgi|Armosto1|264921|mRNA_AROS_06897_AROS_06897	1424792708.4493;1826449277.33724;1391295612.78986	1393352209.76102;1765982641.61592;1768169320.85123	0.942168	0.638986	0.638986	Non	>tr|A0A284R490|A0A284R490_ARMOS Probable YPT6-GTP-binding protein of the rab family OS=Armillaria ostoyae OX=47428 GN=ARMOST_06897 PE=4 SV=1 >tr|A0A2H3B089|A0A2H3B089_9AGAR GTP binding protein OS=Armillaria solidipes OX=1076256 GN=ARMSODRAFT_897900 PE=4 SV=1
jgi|Armosto1|258204|mRNA_AROS_03909_AROS_03909	105215774.219271;115144845.073704;159538623.121635	98534158.9228253;183859684.347581;142931024.108756	0.893198	0.641174	0.641174	Non	>tr|A0A284QVV0|A0A284QVV0_ARMOS DAGKc domain-containing protein OS=Armillaria ostoyae OX=47428 GN=ARMOST_03909 PE=4 SV=1
tr|A0A2H3E6B9|A0A2H3E6B9_ARMGA	203023561.244623;110088943.970656;NA	66891009.360481;141584562.668032;169825936.536649	1.24152	0.642293	0.642293	Non	Ribosomal protein 60S OS=Armillaria gallica OX=47427 GN=ARMGADRAFT_984744 PE=3 SV=1
tr|B0S4Q0|B0S4Q0_ARMTA	4516839818.69074;6448175373.54758;4380833686.82493	5321457995.98681;6574671043.62474;4744747837.88205	0.922178	0.642692	0.642692	Non	Dipeptidyl peptidase 3 OS=Armillaria tabescens OX=47431 PE=1 SV=1
tr|A0A2H3D841|A0A2H3D841_ARMGA	216792865.288192;NA;235400092.688408	201064530.64459;231314969.252034;NA	1.04582	0.642774	0.642774	Non	Putative flavo protein monooxygenase acting on aromatic compound OS=Armillaria gallica OX=47427 GN=ARMGADRAFT_1168888 PE=4 SV=1
jgi|Armme1_1|8241|g6008	185966899.372202;452669276.906357;129028893.267802	191827235.145462;109518761.412727;293213404.361268	1.29115	0.644323	0.644323	Non	-
jgi|Armme1_1|8578|g6585	124172701.668185;305179474.657172;211283124.953735	NA;156389718.653027;460192492.195188	0.692674	0.644446	0.644446	Non	-
jgi|Armosto1|266728|mRNA_AROS_07792_AROS_07792	160130400.825505;170591627.479346;44868257.8662352	124505031.717736;160775458.873859;156156257.955612	0.850836	0.645923	0.645923	Non	>tr|A0A284R6T9|A0A284R6T9_ARMOS Mitochondrial escape protein 2 OS=Armillaria ostoyae OX=47428 GN=ARMOST_07792 PE=3 SV=1
jgi|Armme1_1|7697|g5089	1069229646.83714;871832700.897025;730623641.384811	683316305.43304;1006291023.42357;778138645.412656	1.08264	0.646302	0.646302	Non	-
tr|A0A2H3EAW3|A0A2H3EAW3_ARMGA	1077155888.27919;415280427.894106;1184400695.78956	1449732187.17269;1097091603.14529;629694104.196083	0.842695	0.647997	0.647997	Non	Coproporphyrinogen oxidase OS=Armillaria gallica OX=47427 GN=ARMGADRAFT_1009674 PE=3 SV=1
tr|A0A2H3D8X8|A0A2H3D8X8_ARMGA	2025866017.80509;739930926.276716;929521114.304267	1708358419.55549;577335428.621072;600000391.144832	1.28056	0.648146	0.648146	Non	Aado/keto reductase OS=Armillaria gallica OX=47427 GN=ARMGADRAFT_1054340 PE=4 SV=1
tr|A0A2H3BDK7|A0A2H3BDK7_9AGAR	246384166.671861;110048913.083062;289678849.527942	239321728.117052;200069852.918291;107893163.429469	1.18058	0.649653	0.649653	Non	Dihydrolipoamide acetyltransferase component of pyruvate dehydrogenase complex OS=Armillaria solidipes OX=1076256 GN=ARMSODRAFT_1023279 PE=3 SV=1
jgi|Armosto1|267425|mRNA_AROS_08489_AROS_08489	200401804.459943;114904659.748144;72480731.8416931	114780613.213772;204199539.443596;NA	0.810473	0.64987	0.64987	Non	>tr|A0A284R8R1|A0A284R8R1_ARMOS Oxidored_FMN domain-containing protein OS=Armillaria ostoyae OX=47428 GN=ARMOST_08489 PE=4 SV=1
jgi|Armme1_1|14258|g14134	156075823.472454;146252847.822548;185623793.003473	202571003.64103;153231723.074853;NA	0.914275	0.650029	0.650029	Non	-
jgi|Armme1_1|11459|g10787	161659758.949901;34396940.4735193;NA	NA;67598175.6192934;245789950.022133	0.625603	0.650576	0.650576	Non	-
tr|A0A2H3CE13|A0A2H3CE13_9AGAR	NA;152601746.594864;107955108.800252	123738264.024938;100583143.98675;125609691.495526	1.11689	0.650811	0.650811	Non	Calcium-dependent phosphotriesterase OS=Armillaria solidipes OX=1076256 GN=ARMSODRAFT_948430 PE=4 SV=1
jgi|Armme1_1|12960|g12677	121174956.507408;176728362.547417;117650711.461887	120202111.841678;139956323.783652;200744875.61186	0.901608	0.651381	0.651381	Non	-
tr|A0A2H3E588|A0A2H3E588_ARMGA	292722193.563872;866868870.835441;212524286.729917	429913114.15765;314236973.72675;300684880.703452	1.31324	0.651958	0.651958	Non	Uncharacterized protein OS=Armillaria gallica OX=47427 GN=ARMGADRAFT_699497 PE=3 SV=1
tr|A0A2H3DRC1|A0A2H3DRC1_ARMGA	155379736.884274;144271318.886674;50046862.5658509	74811268.5872723;179434551.250514;163423529.960469	0.83726	0.652529	0.652529	Non	Metallo-hydrolase/oxidoreductase OS=Armillaria gallica OX=47427 GN=ARMGADRAFT_994666 PE=3 SV=1
tr|A0A2H3CA00|A0A2H3CA00_ARMGA	172365265.820676;386754417.395037;70865663.5890051	189283370.564647;277148580.751479;315231436.733009	0.805955	0.653416	0.653416	Non	Clathrin-coated vesicle protein OS=Armillaria gallica OX=47427 GN=ARMGADRAFT_1172176 PE=3 SV=1
tr|A0A2H3D4E8|A0A2H3D4E8_ARMGA	491045900.107276;1118903339.12359;929832703.034689	591755222.11649;746298040.272443;894222805.17289	1.13775	0.653887	0.653887	Non	P-loop containing nucleoside triphosphate hydrolase protein OS=Armillaria gallica OX=47427 GN=ARMGADRAFT_936652 PE=3 SV=1
jgi|Armme1_1|9343|g7722	329960285569.524;259536256623.159;315769212555.288	256343970897.183;349125931112.232;241213370462.049	1.06919	0.655266	0.655266	Non	-
tr|A0A2H3E8U5|A0A2H3E8U5_ARMGA	75797224.2516462;98455968.0360087;82700842.1995388	63092352.0023924;96394368.1470926;80432484.8669828	1.071	0.6563	0.6563	Non	Acetyl-CoA synthetase-like protein OS=Armillaria gallica OX=47427 GN=ARMGADRAFT_36316 PE=4 SV=1
tr|A0A2H3BTY8|A0A2H3BTY8_9AGAR	226929308.670819;281697355.994874;331816032.172027	87152620.1227769;297370257.218789;332937153.981207	1.17141	0.657895	0.657895	Non	Uncharacterized protein OS=Armillaria solidipes OX=1076256 GN=ARMSODRAFT_583137 PE=3 SV=1
jgi|Armme1_1|14288|g14164	1489117206.30597;2115432254.87411;1378312749.02227	1557440496.01994;1345135413.83846;2851173029.87262	0.86602	0.658322	0.658322	Non	-
jgi|Armosto1|270718|mRNA_AROS_10653_AROS_10653	2435896584.71137;2390684637.96645;1944521403.65434	3328764074.34878;2443080529.30218;1731052179.53717	0.902465	0.658468	0.658468	Non	>tr|A0A284REV8|A0A284REV8_ARMOS Related to PDC1-pyruvate decarboxylase, isozyme 1 OS=Armillaria ostoyae OX=47428 GN=ARMOST_10653 PE=3 SV=1
jgi|Armme1_1|6831|g3594	99616595.9698201;122714685.917619;206297705.266981	60851586.1801431;82816956.8047559;515183519.035249	0.650569	0.658737	0.658737	Non	-
jgi|Armme1_1|11068|g10270	347240508.098003;643376425.401395;443858146.486316	419530177.517517;524890379.393517;342030253.002161	1.11506	0.658967	0.658967	Non	-
jgi|Armme1_1|942|g15358	1265708977.96807;1849627161.25382;1292781642.52139	1460015895.05258;1080152666.36423;2599160853.57194	0.857722	0.659655	0.659655	Non	>tr|A0A2H3C0S5|A0A2H3C0S5_9AGAR Ribosomal protein L36e OS=Armillaria solidipes OX=1076256 GN=ARMSODRAFT_956534 PE=3 SV=1
tr|A0A2H3DY96|A0A2H3DY96_ARMGA	1048143812.23167;831121288.21452;1049223118.24143	727400937.370772;1038921455.90491;NA	1.10531	0.659832	0.659832	Non	Glucose-6-phosphate isomerase OS=Armillaria gallica OX=47427 GN=ARMGADRAFT_1052414 PE=3 SV=1
jgi|Armosto1|271946|mRNA_AROS_11812_AROS_11812	108726692.704181;136801555.261743;79273366.1648954	105137381.87728;102881061.767126;90891350.544056	1.08662	0.659875	0.659875	Non	>tr|A0A284RI65|A0A284RI65_ARMOS Histone H2A OS=Armillaria ostoyae OX=47428 GN=ARMOST_11812 PE=3 SV=1 >tr|A0A2H3C4C9|A0A2H3C4C9_9AGAR Histone H2A OS=Armillaria solidipes OX=1076256 GN=ARMSODRAFT_994579 PE=3 SV=1 >tr|A0A2H3DNT9|A0A2H3DNT9_ARMGA Histone H2A OS=Armillaria gallica OX=47427 GN=ARMGADRAFT_1013123 PE=3 SV=1
tr|A0A2H3EL88|A0A2H3EL88_ARMGA	909231350.035668;1112818644.20939;650493406.211255	1078165584.03882;966307254.045027;846270821.960674	0.924518	0.660731	0.660731	Non	FAD-binding domain-containing protein (Fragment) OS=Armillaria gallica OX=47427 GN=ARMGADRAFT_1006875 PE=4 SV=1
tr|A0A2H3B9S9|A0A2H3B9S9_9AGAR	501416065.993964;485734790.05852;633875340.588742	669108551.125299;764353108.546827;374042285.883061	0.896831	0.661373	0.661373	Non	Uncharacterized protein OS=Armillaria solidipes OX=1076256 GN=ARMSODRAFT_318517 PE=3 SV=1
tr|A0A2H3E1Y9|A0A2H3E1Y9_ARMGA	743796464.552788;1483664786.87481;856090036.834786	1078977455.71355;1000644711.16322;1377418315.36692	0.891963	0.662188	0.662188	Non	Mitogen-activated protein kinase OS=Armillaria gallica OX=47427 GN=ARMGADRAFT_1006559 PE=3 SV=1
jgi|Armme1_1|12648|g12299	2075963928.45808;2449329888.2908;1832868775.25308	2028686899.21763;2510901931.22014;1206247032.60789	1.10657	0.662633	0.662633	Non	-
tr|A0A2H3C5N0|A0A2H3C5N0_9AGAR	110977542.036765;318453716.983149;382075294.389116	99183656.2626077;308905804.476277;NA	1.3257	0.663186	0.663186	Non	Uncharacterized protein OS=Armillaria solidipes OX=1076256 GN=ARMSODRAFT_930225 PE=4 SV=1
jgi|Armme1_1|5262|g19811	7448126493.53051;10209077262.9491;8594136499.59289	8854633316.43934;9270456873.97458;6452256458.52745	1.06811	0.663392	0.663392	Non	-
jgi|Armme1_1|9944|g8659	9239660296.39487;8719928244.47399;9774538473.34204	6998424044.11948;10624915268.522;8499465000.32552	1.06168	0.666152	0.666152	Non	>tr|A0A2H3CCH3|A0A2H3CCH3_9AGAR Ribosomal protein S8 OS=Armillaria solidipes OX=1076256 GN=ARMSODRAFT_950432 PE=3 SV=1
jgi|Armme1_1|14264|g14140	402160215.628238;647339483.273143;408757676.004264	348960487.390879;657007520.806399;630270681.148535	0.891225	0.666393	0.666393	Non	-
tr|A0A2H3DZL1|A0A2H3DZL1_ARMGA	383320149.431355;465399099.161064;NA	178187791.010031;490336261.456032;NA	1.26954	0.666487	0.666487	Non	Tryptophan--tRNA ligase OS=Armillaria gallica OX=47427 GN=ARMGADRAFT_1159958 PE=3 SV=1
tr|A0A2H3E3I4|A0A2H3E3I4_ARMGA	587354814.552239;353240558.301829;829085680.198202	1366199612.63956;380554880.868405;510222554.840197	0.784094	0.666633	0.666633	Non	Biotin synthase OS=Armillaria gallica OX=47427 GN=ARMGADRAFT_1160166 PE=3 SV=1
tr|A0A2H3BSR3|A0A2H3BSR3_9AGAR	58882828.2512621;79893645.4589413;NA	60137139.1063824;104640610.238957;NA	0.842204	0.667758	0.667758	Non	NADH dehydrogenase 1 alpha subcomplex subunit 6 OS=Armillaria solidipes OX=1076256 GN=ARMSODRAFT_954786 PE=3 SV=1
tr|A0A2H3C294|A0A2H3C294_9AGAR	492463477.903644;964664329.226158;532089688.650847	481999192.489646;836901655.612988;387603856.285514	1.16567	0.668213	0.668213	Non	Methylenetetrahydrofolate reductase OS=Armillaria solidipes OX=1076256 GN=ARMSODRAFT_1002535 PE=3 SV=1
tr|A0A2H3AZ27|A0A2H3AZ27_9AGAR	2062093005.93448;2166671790.99369;1436787567.43149	992468018.373088;2879028359.6364;2726248023.50813	0.85871	0.668848	0.668848	Non	Aldo/keto reductase OS=Armillaria solidipes OX=1076256 GN=ARMSODRAFT_962650 PE=4 SV=1
tr|A0A2H3E9S4|A0A2H3E9S4_ARMGA	368021487.263389;193629403.289357;373485831.720479	272103302.183292;212498305.37044;676000440.689843	0.805734	0.669161	0.669161	Non	RNA cytidine acetyltransferase OS=Armillaria gallica OX=47427 GN=NAT10 PE=3 SV=1
jgi|Armme1_1|6270|g2522	1286744003.33352;514557029.12578;867099505.309701	810879387.125585;1059930989.89692;390402656.908872	1.18007	0.671401	0.671401	Non	-
tr|A0A2H3E5U1|A0A2H3E5U1_ARMGA	170124578.336095;154174960.477286;100788568.000543	113770284.018555;172409488.321935;179147263.934615	0.913525	0.67298	0.67298	Non	PLP-dependent transferase OS=Armillaria gallica OX=47427 GN=ARMGADRAFT_915536 PE=4 SV=1
tr|A0A2H3DZF0|A0A2H3DZF0_ARMGA	139024242.524034;314510674.555198;178935021.590412	247638902.384821;193071051.907203;273753932.21603	0.885237	0.673022	0.673022	Non	eIF-2B GDP-GTP exchange factor subunit alpha OS=Armillaria gallica OX=47427 GN=ARMGADRAFT_923491 PE=3 SV=1
jgi|Armosto1|254102|mRNA_AROS_14121_AROS_14121	38956968.5952974;60931014.0059397;NA	29553031.0397389;42591577.785303;57767004.6257179	1.15334	0.673607	0.673607	Non	>tr|A0A284RPN8|A0A284RPN8_ARMOS TIMELESS domain-containing protein OS=Armillaria ostoyae OX=47428 GN=ARMOST_14121 PE=4 SV=1
jgi|Armosto1|265721|mRNA_AROS_20686_AROS_20686	3356305967.54994;2744957993.16818;5806455991.41629	2665555124.05984;2867932699.49687;10067994551.3904	0.763243	0.67388	0.67388	Non	>tr|A0A284S7Z0|A0A284S7Z0_ARMOS Related to translation activator GCN1 OS=Armillaria ostoyae OX=47428 GN=ARMOST_20686 PE=3 SV=1
tr|A0A2H3E1H7|A0A2H3E1H7_ARMGA	495136043.928337;607468719.2301;421039465.128402	254837497.900743;589671964.362006;518703040.849171	1.11769	0.674118	0.674118	Non	Dolichol-phosphate mannosyltransferase subunit 1 OS=Armillaria gallica OX=47427 GN=ARMGADRAFT_916666 PE=3 SV=1
tr|A0A2H3EMY6|A0A2H3EMY6_ARMGA	7717415465.60031;5787665728.2562;7847881490.2319	6551533791.16363;7288338651.41585;6508712951.78833	1.04936	0.675439	0.675439	Non	Calreticulin-domain-containing protein OS=Armillaria gallica OX=47427 GN=ARMGADRAFT_1042689 PE=3 SV=1
tr|A0A2H3C5H3|A0A2H3C5H3_9AGAR	2943633320.16297;3934475818.00657;1762709379.45303	3779262645.85898;3518899979.28056;2376097645.09227	0.893176	0.677265	0.677265	Non	Actin-related protein 2/3 complex subunit 4 OS=Armillaria solidipes OX=1076256 GN=ARMSODRAFT_952129 PE=3 SV=1
tr|A0A2H3CI96|A0A2H3CI96_9AGAR	1109267327.96752;1867921276.88402;1502273132.2752	1881287086.27256;1327736893.50133;728685159.720098	1.13758	0.677328	0.677328	Non	FACT complex subunit POB3 OS=Armillaria solidipes OX=1076256 GN=ARMSODRAFT_501842 PE=3 SV=1
jgi|Armme1_1|2218|g16725	NA;148642691.811875;181843183.074352	NA;155562468.252092;203531664.215376	0.920332	0.677591	0.677591	Non	-
jgi|Armme1_1|891|g15301	19927892.0255652;271269309.776789;35467106.554849	37070962.7477205;86572411.0058277;85018674.0429407	1.56552	0.678924	0.678924	Non	-
tr|A0A2H3E7C4|A0A2H3E7C4_ARMGA	67352728.5614575;80257926.5360414;NA	126182899.845508;58637609.3717009;NA	0.79867	0.679239	0.679239	Non	Cyclic-AMP phosphodiesterase OS=Armillaria gallica OX=47427 GN=ARMGADRAFT_1027530 PE=4 SV=1
[truncated: 861 more rows]

## Sheet: Sre vs Sde.All
Primary_protein_ID	Intensity(2)	Intensity(1)	ratio	pvalue	adj_pvalue	Class	Description
[truncated: 326 more rows]

[truncated: 4 more sheets: Definitions, Proteins in Down-Expressed, Proteins in Non-Significant, Proteins in Up-Expressed]
